# Supplementary material for: Pangenome-aware DeepVariant
Source: bioRxiv. 2025 Jun 6:2025.06.05.657102. Preprint. [Version 1] doi: 10.1101/2025.06.05.657102 (PMC12157594; doi:10.1101/2025.06.05.657102)
Supplement: Supplement 1 [file media-1.xlsx]

## Sheet: 1. Training Dataset
Sample	Total BAM files	Element	Illumina	Truth
HG001	11	0	11	Platinum
HG002	17	7	10	T2T-v1.1
HG004	8	1	7	GIAB-v4.2
HG005	6	5	1	GIAB-v4.2
HG006	1	0	1	GIAB-v4.2
HG007	1	0	1	GIAB-v4.2
Total	44	13	31

## Sheet: 2. HG003 illumina GIAB
Sample	Platform	Benchmark_Name	Stratification	Type	Variant_Caller	Total_Errors	TRUTH.FN	QUERY.FP	Precision	Recall	F1-Score	TRUTH.TOTAL	TRUTH.TP	QUERY.TOTAL	QUERY.UNK	QUERY.TP
HG003	illumina	GIAB_v4.2.1	All	All	deepvariant_bwa	29804	23494	6310	99.836	99.387	99.611	3831997	3808503	4761481	923890	3831281
HG003	illumina	GIAB_v4.2.1	All	All	deepvariant_bwa_pangenome_aware	27373	22387	4986	99.87	99.416	99.642	3831997	3809610	4761269	923934	3832349
HG003	illumina	GIAB_v4.2.1	All	All	deepvariant_vg	17572	10349	7223	99.812	99.73	99.771	3831997	3821648	5003627	1151692	3844712
HG003	illumina	GIAB_v4.2.1	All	All	deepvariant_vg_pangenome_aware	16424	9890	6534	99.83	99.742	99.786	3831997	3822107	5016987	1165313	3845140
HG003	illumina	GIAB_v4.2.1	All	All	deepvariant_vg_pangenome_aware_hap_16	16061	9727	6334	99.836	99.746	99.791	3831997	3822270	5081483	1229845	3845304
HG003	illumina	GIAB_v4.2.1	All	All	deepvariant_vg_pangenome_aware_hap_32	16077	10023	6054	99.843	99.738	99.79	3831997	3821974	5025328	1174278	3844996
HG003	illumina	GIAB_v4.2.1	All	All	gatk_v3	84003	30246	53757	98.614	99.211	98.912	3831997	3801751	4981098	1103448	3823893
HG003	illumina	GIAB_v4.2.1	All	All	gatk_v4.6	83518	28816	54702	98.59	99.248	98.918	3831997	3803181	4993775	1113732	3825341
HG003	illumina	GIAB_v4.2.1	All	All	gatk_v4.6_dragen_functional_equivalence	40185	24416	15769	99.59	99.363	99.476	3831997	3807581	4846945	1001315	3829861
HG003	illumina	GIAB_v4.2.1	All	All	gatk_v4.6_dragen_maximum_quality	39897	24261	15636	99.593	99.367	99.48	3831997	3807736	4848981	1003326	3830019
HG003	illumina	GIAB_v4.2.1	All	All	octopus_v0.7.4_bwa	64777	51347	13430	99.647	98.66	99.151	3831998	3780651	4638158	834762	3789966
HG003	illumina	GIAB_v4.2.1	All	All	octopus_v0.7.4_vg	46536	37611	8925	99.766	99.019	99.391	3831998	3794387	4652799	839419	3804455
HG003	illumina	GIAB_v4.2.1	All	INDEL	deepvariant_bwa	4254	2954	1300	99.752	99.414	99.583	504501	501547	939224	415266	522658
HG003	illumina	GIAB_v4.2.1	All	INDEL	deepvariant_bwa_pangenome_aware	4329	3036	1293	99.753	99.398	99.575	504501	501465	938017	414152	522572
HG003	illumina	GIAB_v4.2.1	All	INDEL	deepvariant_vg	3627	2137	1490	99.716	99.576	99.646	504501	502364	956485	431399	523596
HG003	illumina	GIAB_v4.2.1	All	INDEL	deepvariant_vg_pangenome_aware	3753	2234	1519	99.711	99.557	99.634	504501	502267	958220	433194	523507
HG003	illumina	GIAB_v4.2.1	All	INDEL	deepvariant_vg_pangenome_aware_hap_16	3623	2114	1509	99.713	99.581	99.647	504501	502387	960179	435053	523617
HG003	illumina	GIAB_v4.2.1	All	INDEL	deepvariant_vg_pangenome_aware_hap_32	3633	2186	1447	99.724	99.567	99.645	504501	502315	957998	432996	523555
HG003	illumina	GIAB_v4.2.1	All	INDEL	gatk_v3	11567	4732	6835	98.705	99.062	98.883	504501	499769	978812	450892	521085
HG003	illumina	GIAB_v4.2.1	All	INDEL	gatk_v4.6	10540	4021	6519	98.766	99.203	98.984	504501	500480	982271	453969	521783
HG003	illumina	GIAB_v4.2.1	All	INDEL	gatk_v4.6_dragen_functional_equivalence	5230	2789	2441	99.536	99.447	99.491	504501	501712	977027	451427	523159
HG003	illumina	GIAB_v4.2.1	All	INDEL	gatk_v4.6_dragen_maximum_quality	4986	2663	2323	99.558	99.472	99.515	504501	501838	977834	452223	523288
HG003	illumina	GIAB_v4.2.1	All	INDEL	octopus_v0.7.4_bwa	9090	6932	2158	99.587	98.626	99.104	504501	497569	927184	404120	520906
HG003	illumina	GIAB_v4.2.1	All	INDEL	octopus_v0.7.4_vg	8744	6680	2064	99.606	98.676	99.139	504501	497821	935600	412131	521405
HG003	illumina	GIAB_v4.2.1	All	SNP	deepvariant_bwa	25550	20540	5010	99.849	99.383	99.615	3327496	3306956	3822257	508624	3308623
HG003	illumina	GIAB_v4.2.1	All	SNP	deepvariant_bwa_pangenome_aware	23044	19351	3693	99.889	99.418	99.653	3327496	3308145	3823252	509782	3309777
HG003	illumina	GIAB_v4.2.1	All	SNP	deepvariant_vg	13945	8212	5733	99.828	99.753	99.79	3327496	3319284	4047142	720293	3321116
HG003	illumina	GIAB_v4.2.1	All	SNP	deepvariant_vg_pangenome_aware	12671	7656	5015	99.849	99.77	99.809	3327496	3319840	4058767	732119	3321633
HG003	illumina	GIAB_v4.2.1	All	SNP	deepvariant_vg_pangenome_aware_hap_16	12438	7613	4825	99.855	99.771	99.813	3327496	3319883	4121304	794792	3321687
HG003	illumina	GIAB_v4.2.1	All	SNP	deepvariant_vg_pangenome_aware_hap_32	12444	7837	4607	99.861	99.764	99.812	3327496	3319659	4067330	741282	3321441
HG003	illumina	GIAB_v4.2.1	All	SNP	gatk_v3	72436	25514	46922	98.599	99.233	98.915	3327496	3301982	4002286	652556	3302808
HG003	illumina	GIAB_v4.2.1	All	SNP	gatk_v4.6	72978	24795	48183	98.562	99.255	98.907	3327496	3302701	4011504	659763	3303558
HG003	illumina	GIAB_v4.2.1	All	SNP	gatk_v4.6_dragen_functional_equivalence	34955	21627	13328	99.599	99.35	99.474	3327496	3305869	3869918	549888	3306702
HG003	illumina	GIAB_v4.2.1	All	SNP	gatk_v4.6_dragen_maximum_quality	34911	21598	13313	99.599	99.351	99.475	3327496	3305898	3871147	551103	3306731
HG003	illumina	GIAB_v4.2.1	All	SNP	octopus_v0.7.4_bwa	55687	44415	11272	99.656	98.665	99.158	3327497	3283082	3710974	430642	3269060
HG003	illumina	GIAB_v4.2.1	All	SNP	octopus_v0.7.4_vg	37792	30931	6861	99.791	99.07	99.429	3327497	3296566	3717199	427288	3283050
HG003	illumina	GIAB_v4.2.1	AllAutosomes	All	deepvariant_bwa	29804	23494	6310	99.836	99.387	99.611	3831997	3808503	4761481	923890	3831281
HG003	illumina	GIAB_v4.2.1	AllAutosomes	All	deepvariant_bwa_pangenome_aware	27373	22387	4986	99.87	99.416	99.642	3831997	3809610	4761269	923934	3832349
HG003	illumina	GIAB_v4.2.1	AllAutosomes	All	deepvariant_vg	17572	10349	7223	99.812	99.73	99.771	3831997	3821648	5003627	1151692	3844712
HG003	illumina	GIAB_v4.2.1	AllAutosomes	All	deepvariant_vg_pangenome_aware	16424	9890	6534	99.83	99.742	99.786	3831997	3822107	5016987	1165313	3845140
HG003	illumina	GIAB_v4.2.1	AllAutosomes	All	deepvariant_vg_pangenome_aware_hap_16	16061	9727	6334	99.836	99.746	99.791	3831997	3822270	5081483	1229845	3845304
HG003	illumina	GIAB_v4.2.1	AllAutosomes	All	deepvariant_vg_pangenome_aware_hap_32	16077	10023	6054	99.843	99.738	99.79	3831997	3821974	5025328	1174278	3844996
HG003	illumina	GIAB_v4.2.1	AllAutosomes	All	gatk_v3	84003	30246	53757	98.614	99.211	98.912	3831997	3801751	4981098	1103448	3823893
HG003	illumina	GIAB_v4.2.1	AllAutosomes	All	gatk_v4.6	83518	28816	54702	98.59	99.248	98.918	3831997	3803181	4993775	1113732	3825341
HG003	illumina	GIAB_v4.2.1	AllAutosomes	All	gatk_v4.6_dragen_functional_equivalence	40185	24416	15769	99.59	99.363	99.476	3831997	3807581	4846945	1001315	3829861
HG003	illumina	GIAB_v4.2.1	AllAutosomes	All	gatk_v4.6_dragen_maximum_quality	39897	24261	15636	99.593	99.367	99.48	3831997	3807736	4848981	1003326	3830019
HG003	illumina	GIAB_v4.2.1	AllAutosomes	All	octopus_v0.7.4_bwa	64777	51347	13430	99.647	98.66	99.151	3831998	3780651	4638156	834760	3789966
HG003	illumina	GIAB_v4.2.1	AllAutosomes	All	octopus_v0.7.4_vg	46536	37611	8925	99.766	99.019	99.391	3831998	3794387	4652793	839413	3804455
HG003	illumina	GIAB_v4.2.1	AllAutosomes	INDEL	deepvariant_bwa	4254	2954	1300	99.752	99.414	99.583	504501	501547	939224	415266	522658
HG003	illumina	GIAB_v4.2.1	AllAutosomes	INDEL	deepvariant_bwa_pangenome_aware	4329	3036	1293	99.753	99.398	99.575	504501	501465	938017	414152	522572
HG003	illumina	GIAB_v4.2.1	AllAutosomes	INDEL	deepvariant_vg	3627	2137	1490	99.716	99.576	99.646	504501	502364	956485	431399	523596
HG003	illumina	GIAB_v4.2.1	AllAutosomes	INDEL	deepvariant_vg_pangenome_aware	3753	2234	1519	99.711	99.557	99.634	504501	502267	958220	433194	523507
HG003	illumina	GIAB_v4.2.1	AllAutosomes	INDEL	deepvariant_vg_pangenome_aware_hap_16	3623	2114	1509	99.713	99.581	99.647	504501	502387	960179	435053	523617
HG003	illumina	GIAB_v4.2.1	AllAutosomes	INDEL	deepvariant_vg_pangenome_aware_hap_32	3633	2186	1447	99.724	99.567	99.645	504501	502315	957998	432996	523555
HG003	illumina	GIAB_v4.2.1	AllAutosomes	INDEL	gatk_v3	11567	4732	6835	98.705	99.062	98.883	504501	499769	978812	450892	521085
HG003	illumina	GIAB_v4.2.1	AllAutosomes	INDEL	gatk_v4.6	10540	4021	6519	98.766	99.203	98.984	504501	500480	982271	453969	521783
HG003	illumina	GIAB_v4.2.1	AllAutosomes	INDEL	gatk_v4.6_dragen_functional_equivalence	5230	2789	2441	99.536	99.447	99.491	504501	501712	977027	451427	523159
HG003	illumina	GIAB_v4.2.1	AllAutosomes	INDEL	gatk_v4.6_dragen_maximum_quality	4986	2663	2323	99.558	99.472	99.515	504501	501838	977834	452223	523288
HG003	illumina	GIAB_v4.2.1	AllAutosomes	INDEL	octopus_v0.7.4_bwa	9090	6932	2158	99.587	98.626	99.104	504501	497569	927182	404118	520906
HG003	illumina	GIAB_v4.2.1	AllAutosomes	INDEL	octopus_v0.7.4_vg	8744	6680	2064	99.606	98.676	99.139	504501	497821	935594	412125	521405
HG003	illumina	GIAB_v4.2.1	AllAutosomes	SNP	deepvariant_bwa	25550	20540	5010	99.849	99.383	99.615	3327496	3306956	3822257	508624	3308623
HG003	illumina	GIAB_v4.2.1	AllAutosomes	SNP	deepvariant_bwa_pangenome_aware	23044	19351	3693	99.889	99.418	99.653	3327496	3308145	3823252	509782	3309777
HG003	illumina	GIAB_v4.2.1	AllAutosomes	SNP	deepvariant_vg	13945	8212	5733	99.828	99.753	99.79	3327496	3319284	4047142	720293	3321116
HG003	illumina	GIAB_v4.2.1	AllAutosomes	SNP	deepvariant_vg_pangenome_aware	12671	7656	5015	99.849	99.77	99.809	3327496	3319840	4058767	732119	3321633
HG003	illumina	GIAB_v4.2.1	AllAutosomes	SNP	deepvariant_vg_pangenome_aware_hap_16	12438	7613	4825	99.855	99.771	99.813	3327496	3319883	4121304	794792	3321687
HG003	illumina	GIAB_v4.2.1	AllAutosomes	SNP	deepvariant_vg_pangenome_aware_hap_32	12444	7837	4607	99.861	99.764	99.812	3327496	3319659	4067330	741282	3321441
HG003	illumina	GIAB_v4.2.1	AllAutosomes	SNP	gatk_v3	72436	25514	46922	98.599	99.233	98.915	3327496	3301982	4002286	652556	3302808
HG003	illumina	GIAB_v4.2.1	AllAutosomes	SNP	gatk_v4.6	72978	24795	48183	98.562	99.255	98.907	3327496	3302701	4011504	659763	3303558
HG003	illumina	GIAB_v4.2.1	AllAutosomes	SNP	gatk_v4.6_dragen_functional_equivalence	34955	21627	13328	99.599	99.35	99.474	3327496	3305869	3869918	549888	3306702
HG003	illumina	GIAB_v4.2.1	AllAutosomes	SNP	gatk_v4.6_dragen_maximum_quality	34911	21598	13313	99.599	99.351	99.475	3327496	3305898	3871147	551103	3306731
HG003	illumina	GIAB_v4.2.1	AllAutosomes	SNP	octopus_v0.7.4_bwa	55687	44415	11272	99.656	98.665	99.158	3327497	3283082	3710974	430642	3269060
HG003	illumina	GIAB_v4.2.1	AllAutosomes	SNP	octopus_v0.7.4_vg	37792	30931	6861	99.791	99.07	99.429	3327497	3296566	3717199	427288	3283050
HG003	illumina	GIAB_v4.2.1	AllHomopolymers_ge7bp_imperfectge11bp_slop5	All	deepvariant_bwa	1372	795	577	99.825	99.751	99.788	319026	318231	658882	328983	329322
HG003	illumina	GIAB_v4.2.1	AllHomopolymers_ge7bp_imperfectge11bp_slop5	All	deepvariant_bwa_pangenome_aware	1522	890	632	99.808	99.721	99.764	319026	318136	657738	327908	329198
HG003	illumina	GIAB_v4.2.1	AllHomopolymers_ge7bp_imperfectge11bp_slop5	All	deepvariant_vg	1449	772	677	99.795	99.758	99.776	319027	318255	668192	338070	329445
HG003	illumina	GIAB_v4.2.1	AllHomopolymers_ge7bp_imperfectge11bp_slop5	All	deepvariant_vg_pangenome_aware	1640	891	749	99.773	99.721	99.747	319026	318135	667861	337812	329300
HG003	illumina	GIAB_v4.2.1	AllHomopolymers_ge7bp_imperfectge11bp_slop5	All	deepvariant_vg_pangenome_aware_hap_16	1516	808	708	99.786	99.747	99.766	319026	318218	669264	339167	329389
HG003	illumina	GIAB_v4.2.1	AllHomopolymers_ge7bp_imperfectge11bp_slop5	All	deepvariant_vg_pangenome_aware_hap_32	1558	847	711	99.785	99.735	99.76	319026	318179	667777	337727	329339
HG003	illumina	GIAB_v4.2.1	AllHomopolymers_ge7bp_imperfectge11bp_slop5	All	gatk_v3	8070	1845	6225	98.137	99.422	98.775	319026	317181	679085	344898	327962
HG003	illumina	GIAB_v4.2.1	AllHomopolymers_ge7bp_imperfectge11bp_slop5	All	gatk_v4.6	8097	1706	6391	98.089	99.465	98.772	319026	317320	680940	346461	328088
HG003	illumina	GIAB_v4.2.1	AllHomopolymers_ge7bp_imperfectge11bp_slop5	All	gatk_v4.6_dragen_functional_equivalence	2487	1216	1271	99.615	99.619	99.617	319026	317810	664579	334677	328631
HG003	illumina	GIAB_v4.2.1	AllHomopolymers_ge7bp_imperfectge11bp_slop5	All	gatk_v4.6_dragen_maximum_quality	2253	1098	1155	99.65	99.656	99.653	319026	317928	665133	335226	328752
HG003	illumina	GIAB_v4.2.1	AllHomopolymers_ge7bp_imperfectge11bp_slop5	All	octopus_v0.7.4_bwa	4962	4064	898	99.72	98.726	99.221	319031	314967	605395	284155	320342
HG003	illumina	GIAB_v4.2.1	AllHomopolymers_ge7bp_imperfectge11bp_slop5	All	octopus_v0.7.4_vg	5137	4107	1030	99.68	98.713	99.194	319031	314924	611687	290039	320618
HG003	illumina	GIAB_v4.2.1	AllHomopolymers_ge7bp_imperfectge11bp_slop5	INDEL	deepvariant_bwa	1158	662	496	99.787	99.703	99.745	222705	222043	499206	266509	232201
HG003	illumina	GIAB_v4.2.1	AllHomopolymers_ge7bp_imperfectge11bp_slop5	INDEL	deepvariant_bwa_pangenome_aware	1299	748	551	99.763	99.664	99.713	222705	221957	498338	265673	232114
HG003	illumina	GIAB_v4.2.1	AllHomopolymers_ge7bp_imperfectge11bp_slop5	INDEL	deepvariant_vg	1220	661	559	99.76	99.703	99.731	222706	222045	504239	271426	232254
HG003	illumina	GIAB_v4.2.1	AllHomopolymers_ge7bp_imperfectge11bp_slop5	INDEL	deepvariant_vg_pangenome_aware	1364	755	609	99.738	99.661	99.699	222705	221950	503867	271094	232164
HG003	illumina	GIAB_v4.2.1	AllHomopolymers_ge7bp_imperfectge11bp_slop5	INDEL	deepvariant_vg_pangenome_aware_hap_16	1288	691	597	99.744	99.69	99.717	222705	222014	504409	271598	232214
HG003	illumina	GIAB_v4.2.1	AllHomopolymers_ge7bp_imperfectge11bp_slop5	INDEL	deepvariant_vg_pangenome_aware_hap_32	1324	727	597	99.744	99.674	99.709	222705	221978	503641	270847	232197
HG003	illumina	GIAB_v4.2.1	AllHomopolymers_ge7bp_imperfectge11bp_slop5	INDEL	gatk_v3	4038	1629	2409	98.969	99.269	99.119	222705	221076	503607	269854	231344
HG003	illumina	GIAB_v4.2.1	AllHomopolymers_ge7bp_imperfectge11bp_slop5	INDEL	gatk_v4.6	3915	1522	2393	98.977	99.317	99.147	222705	221183	504441	270609	231439
HG003	illumina	GIAB_v4.2.1	AllHomopolymers_ge7bp_imperfectge11bp_slop5	INDEL	gatk_v4.6_dragen_functional_equivalence	2160	1052	1108	99.525	99.528	99.526	222705	221653	505892	272818	231966
HG003	illumina	GIAB_v4.2.1	AllHomopolymers_ge7bp_imperfectge11bp_slop5	INDEL	gatk_v4.6_dragen_maximum_quality	1934	939	995	99.573	99.578	99.575	222705	221766	506156	273079	232082
HG003	illumina	GIAB_v4.2.1	AllHomopolymers_ge7bp_imperfectge11bp_slop5	INDEL	octopus_v0.7.4_bwa	3536	2746	790	99.665	98.767	99.214	222705	219959	476885	241405	234690
HG003	illumina	GIAB_v4.2.1	AllHomopolymers_ge7bp_imperfectge11bp_slop5	INDEL	octopus_v0.7.4_vg	3703	2836	867	99.632	98.727	99.177	222705	219869	481576	246122	234587
HG003	illumina	GIAB_v4.2.1	AllHomopolymers_ge7bp_imperfectge11bp_slop5	SNP	deepvariant_bwa	214	133	81	99.917	99.862	99.889	96321	96188	159676	62474	97121
HG003	illumina	GIAB_v4.2.1	AllHomopolymers_ge7bp_imperfectge11bp_slop5	SNP	deepvariant_bwa_pangenome_aware	223	142	81	99.917	99.853	99.885	96321	96179	159400	62235	97084
HG003	illumina	GIAB_v4.2.1	AllHomopolymers_ge7bp_imperfectge11bp_slop5	SNP	deepvariant_vg	229	111	118	99.879	99.885	99.882	96321	96210	163953	66644	97191
HG003	illumina	GIAB_v4.2.1	AllHomopolymers_ge7bp_imperfectge11bp_slop5	SNP	deepvariant_vg_pangenome_aware	276	136	140	99.856	99.859	99.857	96321	96185	163994	66718	97136
HG003	illumina	GIAB_v4.2.1	AllHomopolymers_ge7bp_imperfectge11bp_slop5	SNP	deepvariant_vg_pangenome_aware_hap_16	228	117	111	99.886	99.879	99.882	96321	96204	164855	67569	97175
HG003	illumina	GIAB_v4.2.1	AllHomopolymers_ge7bp_imperfectge11bp_slop5	SNP	deepvariant_vg_pangenome_aware_hap_32	234	120	114	99.883	99.875	99.879	96321	96201	164136	66880	97142
HG003	illumina	GIAB_v4.2.1	AllHomopolymers_ge7bp_imperfectge11bp_slop5	SNP	gatk_v3	4032	216	3816	96.2	99.776	97.955	96321	96105	175478	75044	96618
HG003	illumina	GIAB_v4.2.1	AllHomopolymers_ge7bp_imperfectge11bp_slop5	SNP	gatk_v4.6	4182	184	3998	96.028	99.809	97.882	96321	96137	176499	75852	96649
HG003	illumina	GIAB_v4.2.1	AllHomopolymers_ge7bp_imperfectge11bp_slop5	SNP	gatk_v4.6_dragen_functional_equivalence	327	164	163	99.832	99.83	99.831	96321	96157	158687	61859	96665
HG003	illumina	GIAB_v4.2.1	AllHomopolymers_ge7bp_imperfectge11bp_slop5	SNP	gatk_v4.6_dragen_maximum_quality	319	159	160	99.835	99.835	99.835	96321	96162	158977	62147	96670
HG003	illumina	GIAB_v4.2.1	AllHomopolymers_ge7bp_imperfectge11bp_slop5	SNP	octopus_v0.7.4_bwa	1426	1318	108	99.874	98.632	99.249	96326	95008	128510	42750	85652
HG003	illumina	GIAB_v4.2.1	AllHomopolymers_ge7bp_imperfectge11bp_slop5	SNP	octopus_v0.7.4_vg	1434	1271	163	99.811	98.681	99.243	96326	95055	130111	43917	86031
HG003	illumina	GIAB_v4.2.1	AllTandemRepeats	All	deepvariant_bwa	2020	1301	719	99.604	99.237	99.42	170512	169211	537021	355493	180809
HG003	illumina	GIAB_v4.2.1	AllTandemRepeats	All	deepvariant_bwa_pangenome_aware	2038	1331	707	99.61	99.219	99.414	170513	169182	537130	355652	180771
HG003	illumina	GIAB_v4.2.1	AllTandemRepeats	All	deepvariant_vg	2234	1315	919	99.495	99.229	99.362	170513	169198	716416	534568	180929
HG003	illumina	GIAB_v4.2.1	AllTandemRepeats	All	deepvariant_vg_pangenome_aware	2299	1370	929	99.489	99.197	99.343	170513	169143	724297	542497	180871
HG003	illumina	GIAB_v4.2.1	AllTandemRepeats	All	deepvariant_vg_pangenome_aware_hap_16	2175	1284	891	99.51	99.247	99.378	170513	169229	791068	609217	180960
HG003	illumina	GIAB_v4.2.1	AllTandemRepeats	All	deepvariant_vg_pangenome_aware_hap_32	2172	1308	864	99.525	99.233	99.379	170513	169205	737965	556163	180938
HG003	illumina	GIAB_v4.2.1	AllTandemRepeats	All	gatk_v3	4191	1661	2530	98.616	99.026	98.821	170511	168850	588783	406019	180234
HG003	illumina	GIAB_v4.2.1	AllTandemRepeats	All	gatk_v4.6	3804	1387	2417	98.679	99.187	98.932	170512	169125	595695	412738	180540
HG003	illumina	GIAB_v4.2.1	AllTandemRepeats	All	gatk_v4.6_dragen_functional_equivalence	1774	1033	741	99.592	99.394	99.493	170511	169478	569792	388087	180964
HG003	illumina	GIAB_v4.2.1	AllTandemRepeats	All	gatk_v4.6_dragen_maximum_quality	1735	1008	727	99.6	99.409	99.504	170511	169503	571289	389573	180989
HG003	illumina	GIAB_v4.2.1	AllTandemRepeats	All	octopus_v0.7.4_bwa	3391	2649	742	99.564	98.446	99.002	170514	167865	464076	294009	169325
HG003	illumina	GIAB_v4.2.1	AllTandemRepeats	All	octopus_v0.7.4_vg	4167	3158	1009	99.407	98.148	98.773	170514	167356	457389	287193	169187
HG003	illumina	GIAB_v4.2.1	AllTandemRepeats	INDEL	deepvariant_bwa	1592	1049	543	99.499	98.929	99.213	97924	96875	225889	117528	107818
HG003	illumina	GIAB_v4.2.1	AllTandemRepeats	INDEL	deepvariant_bwa_pangenome_aware	1647	1097	550	99.492	98.88	99.185	97925	96828	225662	117340	107772
HG003	illumina	GIAB_v4.2.1	AllTandemRepeats	INDEL	deepvariant_vg	1685	1038	647	99.404	98.94	99.171	97925	96887	234380	125840	107893
HG003	illumina	GIAB_v4.2.1	AllTandemRepeats	INDEL	deepvariant_vg_pangenome_aware	1753	1093	660	99.392	98.884	99.137	97925	96832	236231	127721	107850
HG003	illumina	GIAB_v4.2.1	AllTandemRepeats	INDEL	deepvariant_vg_pangenome_aware_hap_16	1678	1028	650	99.401	98.95	99.175	97925	96897	237657	129102	107905
HG003	illumina	GIAB_v4.2.1	AllTandemRepeats	INDEL	deepvariant_vg_pangenome_aware_hap_32	1663	1037	626	99.423	98.941	99.181	97925	96888	236523	128001	107896
HG003	illumina	GIAB_v4.2.1	AllTandemRepeats	INDEL	gatk_v3	2326	1188	1138	98.954	98.787	98.87	97924	96736	248467	139649	107680
HG003	illumina	GIAB_v4.2.1	AllTandemRepeats	INDEL	gatk_v4.6	1980	976	1004	99.078	99.003	99.04	97924	96948	250596	141701	107891
HG003	illumina	GIAB_v4.2.1	AllTandemRepeats	INDEL	gatk_v4.6_dragen_functional_equivalence	1117	634	483	99.556	99.353	99.454	97924	97290	250556	141771	108302
HG003	illumina	GIAB_v4.2.1	AllTandemRepeats	INDEL	gatk_v4.6_dragen_maximum_quality	1094	620	474	99.564	99.367	99.465	97924	97304	251113	142323	108316
HG003	illumina	GIAB_v4.2.1	AllTandemRepeats	INDEL	octopus_v0.7.4_bwa	2285	1786	499	99.506	98.176	98.837	97925	96139	231293	130298	100496
HG003	illumina	GIAB_v4.2.1	AllTandemRepeats	INDEL	octopus_v0.7.4_vg	2917	2212	705	99.302	97.741	98.515	97925	95713	233003	132029	100269
HG003	illumina	GIAB_v4.2.1	AllTandemRepeats	SNP	deepvariant_bwa	428	252	176	99.759	99.653	99.706	72588	72336	311132	237965	72991
HG003	illumina	GIAB_v4.2.1	AllTandemRepeats	SNP	deepvariant_bwa_pangenome_aware	391	234	157	99.785	99.678	99.731	72588	72354	311468	238312	72999
HG003	illumina	GIAB_v4.2.1	AllTandemRepeats	SNP	deepvariant_vg	549	277	272	99.629	99.618	99.623	72588	72311	482036	408728	73036
HG003	illumina	GIAB_v4.2.1	AllTandemRepeats	SNP	deepvariant_vg_pangenome_aware	546	277	269	99.633	99.618	99.625	72588	72311	488066	414776	73021
HG003	illumina	GIAB_v4.2.1	AllTandemRepeats	SNP	deepvariant_vg_pangenome_aware_hap_16	497	256	241	99.671	99.647	99.659	72588	72332	553411	480115	73055
HG003	illumina	GIAB_v4.2.1	AllTandemRepeats	SNP	deepvariant_vg_pangenome_aware_hap_32	509	271	238	99.675	99.627	99.651	72588	72317	501442	428162	73042
HG003	illumina	GIAB_v4.2.1	AllTandemRepeats	SNP	gatk_v3	1865	473	1392	98.118	99.348	98.729	72587	72114	340316	266370	72554
HG003	illumina	GIAB_v4.2.1	AllTandemRepeats	SNP	gatk_v4.6	1824	411	1413	98.092	99.434	98.758	72588	72177	345099	271037	72649
HG003	illumina	GIAB_v4.2.1	AllTandemRepeats	SNP	gatk_v4.6_dragen_functional_equivalence	657	399	258	99.646	99.45	99.548	72587	72188	319236	246316	72662
HG003	illumina	GIAB_v4.2.1	AllTandemRepeats	SNP	gatk_v4.6_dragen_maximum_quality	641	388	253	99.653	99.465	99.559	72587	72199	320176	247250	72673
HG003	illumina	GIAB_v4.2.1	AllTandemRepeats	SNP	octopus_v0.7.4_bwa	1106	863	243	99.648	98.811	99.228	72589	71726	232783	163711	68829
HG003	illumina	GIAB_v4.2.1	AllTandemRepeats	SNP	octopus_v0.7.4_vg	1250	946	304	99.561	98.697	99.127	72589	71643	224386	155164	68918
HG003	illumina	GIAB_v4.2.1	AllTandemRepeats_201to10000bp_slop5	All	deepvariant_bwa	352	247	105	99.383	98.547	98.963	16997	16750	142208	125190	16913
HG003	illumina	GIAB_v4.2.1	AllTandemRepeats_201to10000bp_slop5	All	deepvariant_bwa_pangenome_aware	328	238	90	99.471	98.6	99.034	16997	16759	144836	127824	16922
HG003	illumina	GIAB_v4.2.1	AllTandemRepeats_201to10000bp_slop5	All	deepvariant_vg	414	258	156	99.086	98.482	98.783	16997	16739	160782	143711	16915
HG003	illumina	GIAB_v4.2.1	AllTandemRepeats_201to10000bp_slop5	All	deepvariant_vg_pangenome_aware	412	265	147	99.138	98.441	98.788	16997	16732	167495	150438	16910
HG003	illumina	GIAB_v4.2.1	AllTandemRepeats_201to10000bp_slop5	All	deepvariant_vg_pangenome_aware_hap_16	391	259	132	99.226	98.476	98.85	16997	16738	165479	148432	16915
HG003	illumina	GIAB_v4.2.1	AllTandemRepeats_201to10000bp_slop5	All	deepvariant_vg_pangenome_aware_hap_32	395	261	134	99.214	98.464	98.838	16997	16736	167638	150587	16917
HG003	illumina	GIAB_v4.2.1	AllTandemRepeats_201to10000bp_slop5	All	gatk_v3	955	454	501	97.087	97.329	97.208	16997	16543	145790	128592	16697
HG003	illumina	GIAB_v4.2.1	AllTandemRepeats_201to10000bp_slop5	All	gatk_v4.6	934	416	518	96.998	97.553	97.275	16997	16581	148562	131308	16736
HG003	illumina	GIAB_v4.2.1	AllTandemRepeats_201to10000bp_slop5	All	gatk_v4.6_dragen_functional_equivalence	545	385	160	99.055	97.735	98.391	16997	16612	136389	119461	16768
HG003	illumina	GIAB_v4.2.1	AllTandemRepeats_201to10000bp_slop5	All	gatk_v4.6_dragen_maximum_quality	530	375	155	99.085	97.794	98.435	16997	16622	137177	120244	16778
HG003	illumina	GIAB_v4.2.1	AllTandemRepeats_201to10000bp_slop5	All	octopus_v0.7.4_bwa	530	398	132	99.212	97.658	98.429	16997	16599	140607	123860	16615
HG003	illumina	GIAB_v4.2.1	AllTandemRepeats_201to10000bp_slop5	All	octopus_v0.7.4_vg	622	467	155	99.074	97.252	98.155	16997	16530	139586	122848	16583
HG003	illumina	GIAB_v4.2.1	AllTandemRepeats_201to10000bp_slop5	INDEL	deepvariant_bwa	162	131	31	99.326	97.112	98.207	4536	4405	41358	36760	4567
HG003	illumina	GIAB_v4.2.1	AllTandemRepeats_201to10000bp_slop5	INDEL	deepvariant_bwa_pangenome_aware	168	137	31	99.325	96.98	98.138	4536	4399	41734	37142	4561
HG003	illumina	GIAB_v4.2.1	AllTandemRepeats_201to10000bp_slop5	INDEL	deepvariant_vg	162	116	46	99.007	97.443	98.219	4536	4420	44169	39537	4586
HG003	illumina	GIAB_v4.2.1	AllTandemRepeats_201to10000bp_slop5	INDEL	deepvariant_vg_pangenome_aware	167	119	48	98.964	97.377	98.164	4536	4417	46044	41410	4586
HG003	illumina	GIAB_v4.2.1	AllTandemRepeats_201to10000bp_slop5	INDEL	deepvariant_vg_pangenome_aware_hap_16	166	116	50	98.921	97.443	98.176	4536	4420	45407	40772	4585
HG003	illumina	GIAB_v4.2.1	AllTandemRepeats_201to10000bp_slop5	INDEL	deepvariant_vg_pangenome_aware_hap_32	162	115	47	98.986	97.465	98.22	4536	4421	45781	41144	4590
HG003	illumina	GIAB_v4.2.1	AllTandemRepeats_201to10000bp_slop5	INDEL	gatk_v3	253	156	97	97.91	96.561	97.231	4536	4380	49951	45309	4545
HG003	illumina	GIAB_v4.2.1	AllTandemRepeats_201to10000bp_slop5	INDEL	gatk_v4.6	257	145	112	97.601	96.803	97.2	4536	4391	51167	46498	4557
HG003	illumina	GIAB_v4.2.1	AllTandemRepeats_201to10000bp_slop5	INDEL	gatk_v4.6_dragen_functional_equivalence	173	126	47	98.984	97.222	98.095	4536	4410	50875	46251	4577
HG003	illumina	GIAB_v4.2.1	AllTandemRepeats_201to10000bp_slop5	INDEL	gatk_v4.6_dragen_maximum_quality	163	120	43	99.07	97.354	98.205	4536	4416	51193	46567	4583
HG003	illumina	GIAB_v4.2.1	AllTandemRepeats_201to10000bp_slop5	INDEL	octopus_v0.7.4_bwa	180	150	30	99.331	96.693	97.994	4536	4386	50029	45542	4457
HG003	illumina	GIAB_v4.2.1	AllTandemRepeats_201to10000bp_slop5	INDEL	octopus_v0.7.4_vg	215	175	40	99.111	96.142	97.604	4536	4361	50601	46102	4459
HG003	illumina	GIAB_v4.2.1	AllTandemRepeats_201to10000bp_slop5	SNP	deepvariant_bwa	190	116	74	99.404	99.069	99.236	12461	12345	100850	88430	12346
HG003	illumina	GIAB_v4.2.1	AllTandemRepeats_201to10000bp_slop5	SNP	deepvariant_bwa_pangenome_aware	160	101	59	99.525	99.189	99.357	12461	12360	103102	90682	12361
HG003	illumina	GIAB_v4.2.1	AllTandemRepeats_201to10000bp_slop5	SNP	deepvariant_vg	252	142	110	99.116	98.86	98.988	12461	12319	116613	104174	12329
HG003	illumina	GIAB_v4.2.1	AllTandemRepeats_201to10000bp_slop5	SNP	deepvariant_vg_pangenome_aware	245	146	99	99.203	98.828	99.015	12461	12315	121451	109028	12324
HG003	illumina	GIAB_v4.2.1	AllTandemRepeats_201to10000bp_slop5	SNP	deepvariant_vg_pangenome_aware_hap_16	225	143	82	99.339	98.852	99.095	12461	12318	120072	107660	12330
HG003	illumina	GIAB_v4.2.1	AllTandemRepeats_201to10000bp_slop5	SNP	deepvariant_vg_pangenome_aware_hap_32	233	146	87	99.299	98.828	99.063	12461	12315	121857	109443	12327
HG003	illumina	GIAB_v4.2.1	AllTandemRepeats_201to10000bp_slop5	SNP	gatk_v3	702	298	404	96.782	97.609	97.194	12461	12163	95839	83283	12152
HG003	illumina	GIAB_v4.2.1	AllTandemRepeats_201to10000bp_slop5	SNP	gatk_v4.6	677	271	406	96.774	97.825	97.297	12461	12190	97395	84810	12179
HG003	illumina	GIAB_v4.2.1	AllTandemRepeats_201to10000bp_slop5	SNP	gatk_v4.6_dragen_functional_equivalence	372	259	113	99.082	97.922	98.499	12461	12202	85514	73210	12191
HG003	illumina	GIAB_v4.2.1	AllTandemRepeats_201to10000bp_slop5	SNP	gatk_v4.6_dragen_maximum_quality	367	255	112	99.09	97.954	98.519	12461	12206	85984	73677	12195
HG003	illumina	GIAB_v4.2.1	AllTandemRepeats_201to10000bp_slop5	SNP	octopus_v0.7.4_bwa	350	248	102	99.168	98.01	98.586	12461	12213	90578	78318	12158
HG003	illumina	GIAB_v4.2.1	AllTandemRepeats_201to10000bp_slop5	SNP	octopus_v0.7.4_vg	407	292	115	99.06	97.657	98.353	12461	12169	88985	76746	12124
HG003	illumina	GIAB_v4.2.1	AllTandemRepeats_51to200bp_slop5	All	deepvariant_bwa	1012	659	353	99.417	98.847	99.131	57150	56491	136805	76216	60236
HG003	illumina	GIAB_v4.2.1	AllTandemRepeats_51to200bp_slop5	All	deepvariant_bwa_pangenome_aware	1019	674	345	99.43	98.821	99.125	57150	56476	136457	75898	60214
HG003	illumina	GIAB_v4.2.1	AllTandemRepeats_51to200bp_slop5	All	deepvariant_vg	1191	702	489	99.195	98.772	98.983	57150	56448	138769	78035	60245
HG003	illumina	GIAB_v4.2.1	AllTandemRepeats_51to200bp_slop5	All	deepvariant_vg_pangenome_aware	1184	713	471	99.224	98.752	98.987	57150	56437	138843	78141	60231
HG003	illumina	GIAB_v4.2.1	AllTandemRepeats_51to200bp_slop5	All	deepvariant_vg_pangenome_aware_hap_16	1162	680	482	99.206	98.81	99.008	57150	56470	139552	78812	60258
HG003	illumina	GIAB_v4.2.1	AllTandemRepeats_51to200bp_slop5	All	deepvariant_vg_pangenome_aware_hap_32	1155	698	457	99.247	98.779	99.012	57150	56452	138869	78166	60246
HG003	illumina	GIAB_v4.2.1	AllTandemRepeats_51to200bp_slop5	All	gatk_v3	1439	618	821	98.654	98.919	98.786	57150	56532	146208	85202	60185
HG003	illumina	GIAB_v4.2.1	AllTandemRepeats_51to200bp_slop5	All	gatk_v4.6	1289	519	770	98.739	99.092	98.915	57150	56631	146877	85811	60296
HG003	illumina	GIAB_v4.2.1	AllTandemRepeats_51to200bp_slop5	All	gatk_v4.6_dragen_functional_equivalence	683	380	303	99.501	99.335	99.418	57150	56770	146566	85796	60467
HG003	illumina	GIAB_v4.2.1	AllTandemRepeats_51to200bp_slop5	All	gatk_v4.6_dragen_maximum_quality	666	371	295	99.515	99.351	99.433	57150	56779	146977	86206	60476
HG003	illumina	GIAB_v4.2.1	AllTandemRepeats_51to200bp_slop5	All	octopus_v0.7.4_bwa	1339	1022	317	99.443	98.212	98.824	57150	56128	128911	71967	56627
HG003	illumina	GIAB_v4.2.1	AllTandemRepeats_51to200bp_slop5	All	octopus_v0.7.4_vg	1720	1253	467	99.181	97.808	98.49	57150	55897	130148	73123	56558
HG003	illumina	GIAB_v4.2.1	AllTandemRepeats_51to200bp_slop5	INDEL	deepvariant_bwa	870	579	291	99.12	98.064	98.589	29906	29327	79783	46698	32794
HG003	illumina	GIAB_v4.2.1	AllTandemRepeats_51to200bp_slop5	INDEL	deepvariant_bwa_pangenome_aware	877	594	283	99.144	98.014	98.576	29906	29312	79312	46252	32777
HG003	illumina	GIAB_v4.2.1	AllTandemRepeats_51to200bp_slop5	INDEL	deepvariant_vg	989	616	373	98.874	97.94	98.405	29906	29290	80610	47470	32767
HG003	illumina	GIAB_v4.2.1	AllTandemRepeats_51to200bp_slop5	INDEL	deepvariant_vg_pangenome_aware	984	629	355	98.928	97.897	98.41	29906	29277	80259	47148	32756
HG003	illumina	GIAB_v4.2.1	AllTandemRepeats_51to200bp_slop5	INDEL	deepvariant_vg_pangenome_aware_hap_16	974	608	366	98.896	97.967	98.429	29906	29298	80737	47597	32774
HG003	illumina	GIAB_v4.2.1	AllTandemRepeats_51to200bp_slop5	INDEL	deepvariant_vg_pangenome_aware_hap_32	967	619	348	98.949	97.93	98.437	29906	29287	80328	47214	32766
HG003	illumina	GIAB_v4.2.1	AllTandemRepeats_51to200bp_slop5	INDEL	gatk_v3	934	506	428	98.714	98.308	98.511	29906	29400	88327	55035	32864
HG003	illumina	GIAB_v4.2.1	AllTandemRepeats_51to200bp_slop5	INDEL	gatk_v4.6	801	430	371	98.886	98.562	98.724	29906	29476	88787	55475	32941
HG003	illumina	GIAB_v4.2.1	AllTandemRepeats_51to200bp_slop5	INDEL	gatk_v4.6_dragen_functional_equivalence	515	293	222	99.334	99.02	99.177	29906	29613	89908	56576	33110
HG003	illumina	GIAB_v4.2.1	AllTandemRepeats_51to200bp_slop5	INDEL	gatk_v4.6_dragen_maximum_quality	507	289	218	99.346	99.034	99.19	29906	29617	90047	56715	33114
HG003	illumina	GIAB_v4.2.1	AllTandemRepeats_51to200bp_slop5	INDEL	octopus_v0.7.4_bwa	949	708	241	99.232	97.633	98.426	29906	29198	83928	52568	31119
HG003	illumina	GIAB_v4.2.1	AllTandemRepeats_51to200bp_slop5	INDEL	octopus_v0.7.4_vg	1272	918	354	98.871	96.93	97.891	29906	28988	84744	53396	30994
HG003	illumina	GIAB_v4.2.1	AllTandemRepeats_51to200bp_slop5	SNP	deepvariant_bwa	142	80	62	99.775	99.706	99.74	27244	27164	57022	29518	27442
HG003	illumina	GIAB_v4.2.1	AllTandemRepeats_51to200bp_slop5	SNP	deepvariant_bwa_pangenome_aware	142	80	62	99.775	99.706	99.74	27244	27164	57145	29646	27437
HG003	illumina	GIAB_v4.2.1	AllTandemRepeats_51to200bp_slop5	SNP	deepvariant_vg	202	86	116	99.58	99.684	99.632	27244	27158	58159	30565	27478
HG003	illumina	GIAB_v4.2.1	AllTandemRepeats_51to200bp_slop5	SNP	deepvariant_vg_pangenome_aware	200	84	116	99.58	99.692	99.636	27244	27160	58584	30993	27475
HG003	illumina	GIAB_v4.2.1	AllTandemRepeats_51to200bp_slop5	SNP	deepvariant_vg_pangenome_aware_hap_16	188	72	116	99.58	99.736	99.658	27244	27172	58815	31215	27484
HG003	illumina	GIAB_v4.2.1	AllTandemRepeats_51to200bp_slop5	SNP	deepvariant_vg_pangenome_aware_hap_32	188	79	109	99.605	99.71	99.657	27244	27165	58541	30952	27480
HG003	illumina	GIAB_v4.2.1	AllTandemRepeats_51to200bp_slop5	SNP	gatk_v3	505	112	393	98.582	99.589	99.083	27244	27132	57881	30167	27321
HG003	illumina	GIAB_v4.2.1	AllTandemRepeats_51to200bp_slop5	SNP	gatk_v4.6	488	89	399	98.562	99.673	99.114	27244	27155	58090	30336	27355
HG003	illumina	GIAB_v4.2.1	AllTandemRepeats_51to200bp_slop5	SNP	gatk_v4.6_dragen_functional_equivalence	168	87	81	99.705	99.681	99.693	27244	27157	56658	29220	27357
HG003	illumina	GIAB_v4.2.1	AllTandemRepeats_51to200bp_slop5	SNP	gatk_v4.6_dragen_maximum_quality	159	82	77	99.719	99.699	99.709	27244	27162	56930	29491	27362
HG003	illumina	GIAB_v4.2.1	AllTandemRepeats_51to200bp_slop5	SNP	octopus_v0.7.4_bwa	390	314	76	99.703	98.847	99.273	27244	26930	44983	19399	25508
HG003	illumina	GIAB_v4.2.1	AllTandemRepeats_51to200bp_slop5	SNP	octopus_v0.7.4_vg	448	335	113	99.56	98.77	99.163	27244	26909	45404	19727	25564
HG003	illumina	GIAB_v4.2.1	AllTandemRepeats_ge10001bp_slop5	All	deepvariant_bwa	0	0	0	100	100	100	471	471	113537	113066	471
HG003	illumina	GIAB_v4.2.1	AllTandemRepeats_ge10001bp_slop5	All	deepvariant_bwa_pangenome_aware	0	0	0	100	100	100	471	471	111490	111019	471
HG003	illumina	GIAB_v4.2.1	AllTandemRepeats_ge10001bp_slop5	All	deepvariant_vg	0	0	0	100	100	100	471	471	270834	270363	471
HG003	illumina	GIAB_v4.2.1	AllTandemRepeats_ge10001bp_slop5	All	deepvariant_vg_pangenome_aware	0	0	0	100	100	100	471	471	272063	271592	471
HG003	illumina	GIAB_v4.2.1	AllTandemRepeats_ge10001bp_slop5	All	deepvariant_vg_pangenome_aware_hap_16	0	0	0	100	100	100	471	471	339941	339470	471
HG003	illumina	GIAB_v4.2.1	AllTandemRepeats_ge10001bp_slop5	All	deepvariant_vg_pangenome_aware_hap_32	0	0	0	100	100	100	471	471	285599	285128	471
HG003	illumina	GIAB_v4.2.1	AllTandemRepeats_ge10001bp_slop5	All	gatk_v3	19	0	19	96.122	100	98.023	471	471	148893	148403	471
HG003	illumina	GIAB_v4.2.1	AllTandemRepeats_ge10001bp_slop5	All	gatk_v4.6	18	0	18	96.319	100	98.125	471	471	152239	151750	471
HG003	illumina	GIAB_v4.2.1	AllTandemRepeats_ge10001bp_slop5	All	gatk_v4.6_dragen_functional_equivalence	1	0	1	99.788	100	99.894	471	471	140216	139744	471
HG003	illumina	GIAB_v4.2.1	AllTandemRepeats_ge10001bp_slop5	All	gatk_v4.6_dragen_maximum_quality	1	0	1	99.788	100	99.894	471	471	140457	139985	471
HG003	illumina	GIAB_v4.2.1	AllTandemRepeats_ge10001bp_slop5	All	octopus_v0.7.4_bwa	4	4	0	100	99.151	99.574	471	467	60518	60051	467
HG003	illumina	GIAB_v4.2.1	AllTandemRepeats_ge10001bp_slop5	All	octopus_v0.7.4_vg	3	3	0	100	99.363	99.68	471	468	53139	52671	468
HG003	illumina	GIAB_v4.2.1	AllTandemRepeats_ge10001bp_slop5	INDEL	deepvariant_bwa	0	0	0	100	100	100	18	18	4245	4227	18
HG003	illumina	GIAB_v4.2.1	AllTandemRepeats_ge10001bp_slop5	INDEL	deepvariant_bwa_pangenome_aware	0	0	0	100	100	100	18	18	4267	4249	18
HG003	illumina	GIAB_v4.2.1	AllTandemRepeats_ge10001bp_slop5	INDEL	deepvariant_vg	0	0	0	100	100	100	18	18	8124	8106	18
HG003	illumina	GIAB_v4.2.1	AllTandemRepeats_ge10001bp_slop5	INDEL	deepvariant_vg_pangenome_aware	0	0	0	100	100	100	18	18	8602	8584	18
HG003	illumina	GIAB_v4.2.1	AllTandemRepeats_ge10001bp_slop5	INDEL	deepvariant_vg_pangenome_aware_hap_16	0	0	0	100	100	100	18	18	9994	9976	18
HG003	illumina	GIAB_v4.2.1	AllTandemRepeats_ge10001bp_slop5	INDEL	deepvariant_vg_pangenome_aware_hap_32	0	0	0	100	100	100	18	18	9069	9051	18
HG003	illumina	GIAB_v4.2.1	AllTandemRepeats_ge10001bp_slop5	INDEL	gatk_v3	0	0	0	100	100	100	18	18	7656	7638	18
HG003	illumina	GIAB_v4.2.1	AllTandemRepeats_ge10001bp_slop5	INDEL	gatk_v4.6	0	0	0	100	100	100	18	18	8046	8028	18
HG003	illumina	GIAB_v4.2.1	AllTandemRepeats_ge10001bp_slop5	INDEL	gatk_v4.6_dragen_functional_equivalence	0	0	0	100	100	100	18	18	7111	7093	18
HG003	illumina	GIAB_v4.2.1	AllTandemRepeats_ge10001bp_slop5	INDEL	gatk_v4.6_dragen_maximum_quality	0	0	0	100	100	100	18	18	7185	7167	18
HG003	illumina	GIAB_v4.2.1	AllTandemRepeats_ge10001bp_slop5	INDEL	octopus_v0.7.4_bwa	0	0	0	100	100	100	18	18	2985	2968	17
HG003	illumina	GIAB_v4.2.1	AllTandemRepeats_ge10001bp_slop5	INDEL	octopus_v0.7.4_vg	0	0	0	100	100	100	18	18	2799	2782	17
HG003	illumina	GIAB_v4.2.1	AllTandemRepeats_ge10001bp_slop5	SNP	deepvariant_bwa	0	0	0	100	100	100	453	453	109292	108839	453
HG003	illumina	GIAB_v4.2.1	AllTandemRepeats_ge10001bp_slop5	SNP	deepvariant_bwa_pangenome_aware	0	0	0	100	100	100	453	453	107223	106770	453
HG003	illumina	GIAB_v4.2.1	AllTandemRepeats_ge10001bp_slop5	SNP	deepvariant_vg	0	0	0	100	100	100	453	453	262710	262257	453
HG003	illumina	GIAB_v4.2.1	AllTandemRepeats_ge10001bp_slop5	SNP	deepvariant_vg_pangenome_aware	0	0	0	100	100	100	453	453	263461	263008	453
HG003	illumina	GIAB_v4.2.1	AllTandemRepeats_ge10001bp_slop5	SNP	deepvariant_vg_pangenome_aware_hap_16	0	0	0	100	100	100	453	453	329947	329494	453
HG003	illumina	GIAB_v4.2.1	AllTandemRepeats_ge10001bp_slop5	SNP	deepvariant_vg_pangenome_aware_hap_32	0	0	0	100	100	100	453	453	276530	276077	453
HG003	illumina	GIAB_v4.2.1	AllTandemRepeats_ge10001bp_slop5	SNP	gatk_v3	19	0	19	95.975	100	97.946	453	453	141237	140765	453
HG003	illumina	GIAB_v4.2.1	AllTandemRepeats_ge10001bp_slop5	SNP	gatk_v4.6	18	0	18	96.178	100	98.052	453	453	144193	143722	453
HG003	illumina	GIAB_v4.2.1	AllTandemRepeats_ge10001bp_slop5	SNP	gatk_v4.6_dragen_functional_equivalence	1	0	1	99.78	100	99.89	453	453	133105	132651	453
HG003	illumina	GIAB_v4.2.1	AllTandemRepeats_ge10001bp_slop5	SNP	gatk_v4.6_dragen_maximum_quality	1	0	1	99.78	100	99.89	453	453	133272	132818	453
HG003	illumina	GIAB_v4.2.1	AllTandemRepeats_ge10001bp_slop5	SNP	octopus_v0.7.4_bwa	4	4	0	100	99.117	99.557	453	449	57533	57083	450
HG003	illumina	GIAB_v4.2.1	AllTandemRepeats_ge10001bp_slop5	SNP	octopus_v0.7.4_vg	3	3	0	100	99.338	99.668	453	450	50340	49889	451
HG003	illumina	GIAB_v4.2.1	AllTandemRepeats_ge101bp_slop5	All	deepvariant_bwa	772	529	243	99.351	98.564	98.956	36840	36311	309604	272144	37217
HG003	illumina	GIAB_v4.2.1	AllTandemRepeats_ge101bp_slop5	All	deepvariant_bwa_pangenome_aware	736	518	218	99.418	98.594	99.004	36840	36322	310136	272687	37231
HG003	illumina	GIAB_v4.2.1	AllTandemRepeats_ge101bp_slop5	All	deepvariant_vg	945	577	368	99.02	98.434	98.726	36840	36263	486267	448699	37200
HG003	illumina	GIAB_v4.2.1	AllTandemRepeats_ge101bp_slop5	All	deepvariant_vg_pangenome_aware	943	591	352	99.062	98.396	98.728	36840	36249	494547	457010	37185
HG003	illumina	GIAB_v4.2.1	AllTandemRepeats_ge101bp_slop5	All	deepvariant_vg_pangenome_aware_hap_16	897	562	335	99.108	98.474	98.79	36840	36278	560677	523128	37214
HG003	illumina	GIAB_v4.2.1	AllTandemRepeats_ge101bp_slop5	All	deepvariant_vg_pangenome_aware_hap_32	911	579	332	99.115	98.428	98.77	36840	36261	508162	470635	37195
HG003	illumina	GIAB_v4.2.1	AllTandemRepeats_ge101bp_slop5	All	gatk_v3	1469	697	772	97.958	98.108	98.033	36840	36143	353841	316038	37031
HG003	illumina	GIAB_v4.2.1	AllTandemRepeats_ge101bp_slop5	All	gatk_v4.6	1396	628	768	97.972	98.295	98.133	36840	36212	360384	322511	37105
HG003	illumina	GIAB_v4.2.1	AllTandemRepeats_ge101bp_slop5	All	gatk_v4.6_dragen_functional_equivalence	829	556	273	99.271	98.491	98.879	36840	36284	336221	298771	37177
HG003	illumina	GIAB_v4.2.1	AllTandemRepeats_ge101bp_slop5	All	gatk_v4.6_dragen_maximum_quality	802	540	262	99.3	98.534	98.916	36840	36300	337468	300013	37193
HG003	illumina	GIAB_v4.2.1	AllTandemRepeats_ge101bp_slop5	All	octopus_v0.7.4_bwa	997	758	239	99.345	97.942	98.639	36840	36082	254545	218084	36222
HG003	illumina	GIAB_v4.2.1	AllTandemRepeats_ge101bp_slop5	All	octopus_v0.7.4_vg	1243	939	304	99.166	97.451	98.301	36840	35901	246716	210274	36138
HG003	illumina	GIAB_v4.2.1	AllTandemRepeats_ge101bp_slop5	INDEL	deepvariant_bwa	524	379	145	98.981	97.221	98.093	13638	13259	74663	60438	14080
HG003	illumina	GIAB_v4.2.1	AllTandemRepeats_ge101bp_slop5	INDEL	deepvariant_bwa_pangenome_aware	524	383	141	99.008	97.192	98.092	13638	13255	74928	60710	14077
HG003	illumina	GIAB_v4.2.1	AllTandemRepeats_ge101bp_slop5	INDEL	deepvariant_vg	593	394	199	98.605	97.111	97.852	13638	13244	81517	67251	14067
HG003	illumina	GIAB_v4.2.1	AllTandemRepeats_ge101bp_slop5	INDEL	deepvariant_vg_pangenome_aware	608	405	203	98.576	97.03	97.797	13638	13233	83896	69637	14056
HG003	illumina	GIAB_v4.2.1	AllTandemRepeats_ge101bp_slop5	INDEL	deepvariant_vg_pangenome_aware_hap_16	588	390	198	98.612	97.14	97.87	13638	13248	84788	70518	14072
HG003	illumina	GIAB_v4.2.1	AllTandemRepeats_ge101bp_slop5	INDEL	deepvariant_vg_pangenome_aware_hap_32	588	400	188	98.681	97.067	97.867	13638	13238	84084	69835	14061
HG003	illumina	GIAB_v4.2.1	AllTandemRepeats_ge101bp_slop5	INDEL	gatk_v3	573	345	228	98.414	97.47	97.94	13638	13293	92080	77708	14144
HG003	illumina	GIAB_v4.2.1	AllTandemRepeats_ge101bp_slop5	INDEL	gatk_v4.6	537	310	227	98.425	97.727	98.075	13638	13328	94000	79591	14182
HG003	illumina	GIAB_v4.2.1	AllTandemRepeats_ge101bp_slop5	INDEL	gatk_v4.6_dragen_functional_equivalence	376	250	126	99.123	98.167	98.643	13638	13388	93349	78981	14242
HG003	illumina	GIAB_v4.2.1	AllTandemRepeats_ge101bp_slop5	INDEL	gatk_v4.6_dragen_maximum_quality	358	240	118	99.179	98.24	98.707	13638	13398	93820	79450	14252
HG003	illumina	GIAB_v4.2.1	AllTandemRepeats_ge101bp_slop5	INDEL	octopus_v0.7.4_bwa	480	380	100	99.285	97.214	98.239	13638	13258	86236	72257	13879
HG003	illumina	GIAB_v4.2.1	AllTandemRepeats_ge101bp_slop5	INDEL	octopus_v0.7.4_vg	640	495	145	98.96	96.37	97.648	13638	13143	86980	73035	13800
HG003	illumina	GIAB_v4.2.1	AllTandemRepeats_ge101bp_slop5	SNP	deepvariant_bwa	248	150	98	99.578	99.354	99.466	23202	23052	234941	211706	23137
HG003	illumina	GIAB_v4.2.1	AllTandemRepeats_ge101bp_slop5	SNP	deepvariant_bwa_pangenome_aware	212	135	77	99.669	99.418	99.543	23202	23067	235208	211977	23154
HG003	illumina	GIAB_v4.2.1	AllTandemRepeats_ge101bp_slop5	SNP	deepvariant_vg	352	183	169	99.275	99.211	99.243	23202	23019	404750	381448	23133
HG003	illumina	GIAB_v4.2.1	AllTandemRepeats_ge101bp_slop5	SNP	deepvariant_vg_pangenome_aware	335	186	149	99.36	99.198	99.279	23202	23016	410651	387373	23129
HG003	illumina	GIAB_v4.2.1	AllTandemRepeats_ge101bp_slop5	SNP	deepvariant_vg_pangenome_aware_hap_16	309	172	137	99.411	99.259	99.335	23202	23030	475889	452610	23142
HG003	illumina	GIAB_v4.2.1	AllTandemRepeats_ge101bp_slop5	SNP	deepvariant_vg_pangenome_aware_hap_32	323	179	144	99.381	99.229	99.305	23202	23023	424078	400800	23134
HG003	illumina	GIAB_v4.2.1	AllTandemRepeats_ge101bp_slop5	SNP	gatk_v3	896	352	544	97.678	98.483	98.079	23202	22850	261761	238330	22887
HG003	illumina	GIAB_v4.2.1	AllTandemRepeats_ge101bp_slop5	SNP	gatk_v4.6	859	318	541	97.694	98.629	98.159	23202	22884	266384	242920	22923
HG003	illumina	GIAB_v4.2.1	AllTandemRepeats_ge101bp_slop5	SNP	gatk_v4.6_dragen_functional_equivalence	453	306	147	99.363	98.681	99.021	23202	22896	242872	219790	22935
HG003	illumina	GIAB_v4.2.1	AllTandemRepeats_ge101bp_slop5	SNP	gatk_v4.6_dragen_maximum_quality	444	300	144	99.376	98.707	99.04	23202	22902	243648	220563	22941
HG003	illumina	GIAB_v4.2.1	AllTandemRepeats_ge101bp_slop5	SNP	octopus_v0.7.4_bwa	517	378	139	99.382	98.371	98.874	23202	22824	168309	145827	22343
HG003	illumina	GIAB_v4.2.1	AllTandemRepeats_ge101bp_slop5	SNP	octopus_v0.7.4_vg	603	444	159	99.293	98.086	98.686	23202	22758	159736	137239	22338
HG003	illumina	GIAB_v4.2.1	AllTandemRepeats_le50bp_slop5	All	deepvariant_bwa	656	395	261	99.748	99.588	99.668	95894	95499	144475	41025	103189
HG003	illumina	GIAB_v4.2.1	AllTandemRepeats_le50bp_slop5	All	deepvariant_bwa_pangenome_aware	691	419	272	99.737	99.563	99.65	95895	95476	144350	40914	103164
HG003	illumina	GIAB_v4.2.1	AllTandemRepeats_le50bp_slop5	All	deepvariant_vg	629	355	274	99.735	99.63	99.682	95895	95540	146035	42463	103298
HG003	illumina	GIAB_v4.2.1	AllTandemRepeats_le50bp_slop5	All	deepvariant_vg_pangenome_aware	703	392	311	99.7	99.591	99.645	95895	95503	145899	42329	103259
HG003	illumina	GIAB_v4.2.1	AllTandemRepeats_le50bp_slop5	All	deepvariant_vg_pangenome_aware_hap_16	622	345	277	99.733	99.64	99.686	95895	95550	146100	42507	103316
HG003	illumina	GIAB_v4.2.1	AllTandemRepeats_le50bp_slop5	All	deepvariant_vg_pangenome_aware_hap_32	622	349	273	99.736	99.636	99.686	95895	95546	145863	42286	103304
HG003	illumina	GIAB_v4.2.1	AllTandemRepeats_le50bp_slop5	All	gatk_v3	1778	589	1189	98.857	99.386	99.121	95893	95304	147902	43832	102881
HG003	illumina	GIAB_v4.2.1	AllTandemRepeats_le50bp_slop5	All	gatk_v4.6	1564	452	1112	98.932	99.529	99.23	95894	95442	148029	43880	103037
HG003	illumina	GIAB_v4.2.1	AllTandemRepeats_le50bp_slop5	All	gatk_v4.6_dragen_functional_equivalence	545	268	277	99.732	99.721	99.726	95893	95625	146630	43095	103258
HG003	illumina	GIAB_v4.2.1	AllTandemRepeats_le50bp_slop5	All	gatk_v4.6_dragen_maximum_quality	538	262	276	99.733	99.727	99.73	95893	95631	146687	43147	103264
HG003	illumina	GIAB_v4.2.1	AllTandemRepeats_le50bp_slop5	All	octopus_v0.7.4_bwa	1518	1225	293	99.695	98.723	99.207	95896	94671	134047	38138	95616
HG003	illumina	GIAB_v4.2.1	AllTandemRepeats_le50bp_slop5	All	octopus_v0.7.4_vg	1822	1435	387	99.597	98.504	99.047	95896	94461	134525	38560	95578
HG003	illumina	GIAB_v4.2.1	AllTandemRepeats_le50bp_slop5	INDEL	deepvariant_bwa	560	339	221	99.687	99.466	99.576	63464	63125	100507	29847	70439
HG003	illumina	GIAB_v4.2.1	AllTandemRepeats_le50bp_slop5	INDEL	deepvariant_bwa_pangenome_aware	602	366	236	99.666	99.423	99.544	63465	63099	100352	29700	70416
HG003	illumina	GIAB_v4.2.1	AllTandemRepeats_le50bp_slop5	INDEL	deepvariant_vg	534	306	228	99.678	99.518	99.598	63465	63159	101481	30731	70522
HG003	illumina	GIAB_v4.2.1	AllTandemRepeats_le50bp_slop5	INDEL	deepvariant_vg_pangenome_aware	602	345	257	99.637	99.456	99.546	63465	63120	101329	30582	70490
HG003	illumina	GIAB_v4.2.1	AllTandemRepeats_le50bp_slop5	INDEL	deepvariant_vg_pangenome_aware_hap_16	538	304	234	99.669	99.521	99.595	63465	63161	101523	30761	70528
HG003	illumina	GIAB_v4.2.1	AllTandemRepeats_le50bp_slop5	INDEL	deepvariant_vg_pangenome_aware_hap_32	534	303	231	99.674	99.523	99.598	63465	63162	101349	30596	70522
HG003	illumina	GIAB_v4.2.1	AllTandemRepeats_le50bp_slop5	INDEL	gatk_v3	1139	526	613	99.135	99.171	99.153	63464	62938	102543	31677	70253
HG003	illumina	GIAB_v4.2.1	AllTandemRepeats_le50bp_slop5	INDEL	gatk_v4.6	923	401	522	99.264	99.368	99.316	63464	63063	102608	31711	70375
HG003	illumina	GIAB_v4.2.1	AllTandemRepeats_le50bp_slop5	INDEL	gatk_v4.6_dragen_functional_equivalence	429	215	214	99.698	99.661	99.679	63464	63249	102671	31860	70597
HG003	illumina	GIAB_v4.2.1	AllTandemRepeats_le50bp_slop5	INDEL	gatk_v4.6_dragen_maximum_quality	424	211	213	99.699	99.668	99.683	63464	63253	102697	31883	70601
HG003	illumina	GIAB_v4.2.1	AllTandemRepeats_le50bp_slop5	INDEL	octopus_v0.7.4_bwa	1156	928	228	99.65	98.538	99.091	63465	62537	94358	29227	64903
HG003	illumina	GIAB_v4.2.1	AllTandemRepeats_le50bp_slop5	INDEL	octopus_v0.7.4_vg	1430	1119	311	99.522	98.237	98.875	63465	62346	94868	29758	64799
HG003	illumina	GIAB_v4.2.1	AllTandemRepeats_le50bp_slop5	SNP	deepvariant_bwa	96	56	40	99.878	99.827	99.852	32430	32374	43968	11178	32750
HG003	illumina	GIAB_v4.2.1	AllTandemRepeats_le50bp_slop5	SNP	deepvariant_bwa_pangenome_aware	89	53	36	99.89	99.837	99.863	32430	32377	43998	11214	32748
HG003	illumina	GIAB_v4.2.1	AllTandemRepeats_le50bp_slop5	SNP	deepvariant_vg	95	49	46	99.86	99.849	99.854	32430	32381	44554	11732	32776
HG003	illumina	GIAB_v4.2.1	AllTandemRepeats_le50bp_slop5	SNP	deepvariant_vg_pangenome_aware	101	47	54	99.835	99.855	99.845	32430	32383	44570	11747	32769
HG003	illumina	GIAB_v4.2.1	AllTandemRepeats_le50bp_slop5	SNP	deepvariant_vg_pangenome_aware_hap_16	84	41	43	99.869	99.874	99.871	32430	32389	44577	11746	32788
HG003	illumina	GIAB_v4.2.1	AllTandemRepeats_le50bp_slop5	SNP	deepvariant_vg_pangenome_aware_hap_32	88	46	42	99.872	99.858	99.865	32430	32384	44514	11690	32782
HG003	illumina	GIAB_v4.2.1	AllTandemRepeats_le50bp_slop5	SNP	gatk_v3	639	63	576	98.265	99.806	99.03	32429	32366	45359	12155	32628
HG003	illumina	GIAB_v4.2.1	AllTandemRepeats_le50bp_slop5	SNP	gatk_v4.6	641	51	590	98.226	99.843	99.028	32430	32379	45421	12169	32662
HG003	illumina	GIAB_v4.2.1	AllTandemRepeats_le50bp_slop5	SNP	gatk_v4.6_dragen_functional_equivalence	116	53	63	99.807	99.837	99.822	32429	32376	43959	11235	32661
HG003	illumina	GIAB_v4.2.1	AllTandemRepeats_le50bp_slop5	SNP	gatk_v4.6_dragen_maximum_quality	114	51	63	99.807	99.843	99.825	32429	32378	43990	11264	32663
HG003	illumina	GIAB_v4.2.1	AllTandemRepeats_le50bp_slop5	SNP	octopus_v0.7.4_bwa	362	297	65	99.789	99.084	99.435	32431	32134	39689	8911	30713
HG003	illumina	GIAB_v4.2.1	AllTandemRepeats_le50bp_slop5	SNP	octopus_v0.7.4_vg	392	316	76	99.754	99.026	99.389	32431	32115	39657	8802	30779
HG003	illumina	GIAB_v4.2.1	AllTandemRepeatsandHomopolymers_slop5	All	deepvariant_bwa	3377	2087	1290	99.748	99.573	99.66	489135	487048	1193555	682553	509712
HG003	illumina	GIAB_v4.2.1	AllTandemRepeatsandHomopolymers_slop5	All	deepvariant_bwa_pangenome_aware	3546	2212	1334	99.739	99.548	99.643	489136	486924	1192558	681674	509550
HG003	illumina	GIAB_v4.2.1	AllTandemRepeatsandHomopolymers_slop5	All	deepvariant_vg	3661	2074	1587	99.69	99.576	99.633	489135	487061	1382344	870801	509956
HG003	illumina	GIAB_v4.2.1	AllTandemRepeatsandHomopolymers_slop5	All	deepvariant_vg_pangenome_aware	3922	2250	1672	99.673	99.54	99.606	489136	486886	1389940	878514	509754
HG003	illumina	GIAB_v4.2.1	AllTandemRepeatsandHomopolymers_slop5	All	deepvariant_vg_pangenome_aware_hap_16	3670	2079	1591	99.689	99.575	99.632	489136	487057	1458065	946541	509933
HG003	illumina	GIAB_v4.2.1	AllTandemRepeatsandHomopolymers_slop5	All	deepvariant_vg_pangenome_aware_hap_32	3709	2143	1566	99.694	99.562	99.628	489136	486993	1403500	892074	509860
HG003	illumina	GIAB_v4.2.1	AllTandemRepeatsandHomopolymers_slop5	All	gatk_v3	12242	3495	8747	98.307	99.285	98.794	489135	485640	1264925	748393	507785
HG003	illumina	GIAB_v4.2.1	AllTandemRepeatsandHomopolymers_slop5	All	gatk_v4.6	11882	3082	8800	98.298	99.37	98.831	489135	486053	1273668	756652	508216
HG003	illumina	GIAB_v4.2.1	AllTandemRepeatsandHomopolymers_slop5	All	gatk_v4.6_dragen_functional_equivalence	4246	2238	2008	99.607	99.542	99.574	489135	486897	1231312	720122	509182
HG003	illumina	GIAB_v4.2.1	AllTandemRepeatsandHomopolymers_slop5	All	gatk_v4.6_dragen_maximum_quality	3973	2095	1878	99.633	99.572	99.602	489135	487040	1233335	722129	509328
HG003	illumina	GIAB_v4.2.1	AllTandemRepeatsandHomopolymers_slop5	All	octopus_v0.7.4_bwa	8338	6701	1637	99.667	98.63	99.146	489140	482439	1066763	575871	489255
HG003	illumina	GIAB_v4.2.1	AllTandemRepeatsandHomopolymers_slop5	All	octopus_v0.7.4_vg	9285	7251	2034	99.586	98.518	99.049	489140	481889	1066437	575010	489393
HG003	illumina	GIAB_v4.2.1	AllTandemRepeatsandHomopolymers_slop5	INDEL	deepvariant_bwa	2735	1702	1033	99.697	99.469	99.583	320227	318525	722749	382116	339600
HG003	illumina	GIAB_v4.2.1	AllTandemRepeatsandHomopolymers_slop5	INDEL	deepvariant_bwa_pangenome_aware	2932	1836	1096	99.678	99.427	99.552	320228	318392	721692	381129	339467
HG003	illumina	GIAB_v4.2.1	AllTandemRepeatsandHomopolymers_slop5	INDEL	deepvariant_vg	2884	1686	1198	99.649	99.473	99.561	320227	318541	736357	395430	339729
HG003	illumina	GIAB_v4.2.1	AllTandemRepeatsandHomopolymers_slop5	INDEL	deepvariant_vg_pangenome_aware	3100	1837	1263	99.629	99.426	99.527	320228	318391	737881	397021	339597
HG003	illumina	GIAB_v4.2.1	AllTandemRepeatsandHomopolymers_slop5	INDEL	deepvariant_vg_pangenome_aware_hap_16	2945	1706	1239	99.637	99.467	99.552	320228	318522	739800	398858	339703
HG003	illumina	GIAB_v4.2.1	AllTandemRepeatsandHomopolymers_slop5	INDEL	deepvariant_vg_pangenome_aware_hap_32	2966	1752	1214	99.644	99.453	99.548	320228	318476	737923	397033	339676
HG003	illumina	GIAB_v4.2.1	AllTandemRepeatsandHomopolymers_slop5	INDEL	gatk_v3	6345	2806	3539	98.966	99.124	99.045	320227	317421	749131	406979	338613
HG003	illumina	GIAB_v4.2.1	AllTandemRepeatsandHomopolymers_slop5	INDEL	gatk_v4.6	5877	2488	3389	99.01	99.223	99.116	320227	317739	752070	409763	338918
HG003	illumina	GIAB_v4.2.1	AllTandemRepeatsandHomopolymers_slop5	INDEL	gatk_v4.6_dragen_functional_equivalence	3262	1675	1587	99.535	99.477	99.506	320227	318552	753389	411947	339855
HG003	illumina	GIAB_v4.2.1	AllTandemRepeatsandHomopolymers_slop5	INDEL	gatk_v4.6_dragen_maximum_quality	3013	1548	1465	99.571	99.517	99.544	320227	318679	754182	412732	339985
HG003	illumina	GIAB_v4.2.1	AllTandemRepeatsandHomopolymers_slop5	INDEL	octopus_v0.7.4_bwa	5806	4520	1286	99.617	98.589	99.1	320228	315708	705471	369411	334774
HG003	illumina	GIAB_v4.2.1	AllTandemRepeatsandHomopolymers_slop5	INDEL	octopus_v0.7.4_vg	6601	5034	1567	99.534	98.428	98.978	320228	315194	711941	375930	334444
HG003	illumina	GIAB_v4.2.1	AllTandemRepeatsandHomopolymers_slop5	SNP	deepvariant_bwa	642	385	257	99.849	99.772	99.81	168908	168523	470806	300437	170112
HG003	illumina	GIAB_v4.2.1	AllTandemRepeatsandHomopolymers_slop5	SNP	deepvariant_bwa_pangenome_aware	614	376	238	99.86	99.777	99.818	168908	168532	470866	300545	170083
HG003	illumina	GIAB_v4.2.1	AllTandemRepeatsandHomopolymers_slop5	SNP	deepvariant_vg	777	388	389	99.772	99.77	99.771	168908	168520	645987	475371	170227
HG003	illumina	GIAB_v4.2.1	AllTandemRepeatsandHomopolymers_slop5	SNP	deepvariant_vg_pangenome_aware	822	413	409	99.76	99.755	99.757	168908	168495	652059	481493	170157
HG003	illumina	GIAB_v4.2.1	AllTandemRepeatsandHomopolymers_slop5	SNP	deepvariant_vg_pangenome_aware_hap_16	725	373	352	99.794	99.779	99.786	168908	168535	718265	547683	170230
HG003	illumina	GIAB_v4.2.1	AllTandemRepeatsandHomopolymers_slop5	SNP	deepvariant_vg_pangenome_aware_hap_32	743	391	352	99.794	99.769	99.781	168908	168517	665577	495041	170184
HG003	illumina	GIAB_v4.2.1	AllTandemRepeatsandHomopolymers_slop5	SNP	gatk_v3	5897	689	5208	97.013	99.592	98.286	168908	168219	515794	341414	169172
HG003	illumina	GIAB_v4.2.1	AllTandemRepeatsandHomopolymers_slop5	SNP	gatk_v4.6	6005	594	5411	96.903	99.648	98.256	168908	168314	521598	346889	169298
HG003	illumina	GIAB_v4.2.1	AllTandemRepeatsandHomopolymers_slop5	SNP	gatk_v4.6_dragen_functional_equivalence	984	563	421	99.752	99.667	99.709	168908	168345	477923	308175	169327
HG003	illumina	GIAB_v4.2.1	AllTandemRepeatsandHomopolymers_slop5	SNP	gatk_v4.6_dragen_maximum_quality	960	547	413	99.757	99.676	99.716	168908	168361	479153	309397	169343
HG003	illumina	GIAB_v4.2.1	AllTandemRepeatsandHomopolymers_slop5	SNP	octopus_v0.7.4_bwa	2532	2181	351	99.773	98.709	99.238	168912	166731	361292	206460	154481
HG003	illumina	GIAB_v4.2.1	AllTandemRepeatsandHomopolymers_slop5	SNP	octopus_v0.7.4_vg	2684	2217	467	99.7	98.687	99.191	168912	166695	354496	199080	154949
HG003	illumina	GIAB_v4.2.1	BadPromoters	All	deepvariant_bwa	1	1	0	100	99.593	99.796	246	245	470	222	248
HG003	illumina	GIAB_v4.2.1	BadPromoters	All	deepvariant_bwa_pangenome_aware	1	1	0	100	99.593	99.796	246	245	467	219	248
HG003	illumina	GIAB_v4.2.1	BadPromoters	All	deepvariant_vg	1	1	0	100	99.593	99.796	246	245	477	229	248
HG003	illumina	GIAB_v4.2.1	BadPromoters	All	deepvariant_vg_pangenome_aware	1	1	0	100	99.593	99.796	246	245	475	227	248
HG003	illumina	GIAB_v4.2.1	BadPromoters	All	deepvariant_vg_pangenome_aware_hap_16	1	1	0	100	99.593	99.796	246	245	490	242	248
HG003	illumina	GIAB_v4.2.1	BadPromoters	All	deepvariant_vg_pangenome_aware_hap_32	1	1	0	100	99.593	99.796	246	245	480	232	248
HG003	illumina	GIAB_v4.2.1	BadPromoters	All	gatk_v3	16	1	15	94.297	99.593	96.873	246	245	572	309	248
HG003	illumina	GIAB_v4.2.1	BadPromoters	All	gatk_v4.6	19	1	18	93.233	99.593	96.308	246	245	581	315	248
HG003	illumina	GIAB_v4.2.1	BadPromoters	All	gatk_v4.6_dragen_functional_equivalence	1	1	0	100	99.593	99.796	246	245	503	255	248
HG003	illumina	GIAB_v4.2.1	BadPromoters	All	gatk_v4.6_dragen_maximum_quality	1	1	0	100	99.593	99.796	246	245	503	255	248
HG003	illumina	GIAB_v4.2.1	BadPromoters	All	octopus_v0.7.4_bwa	2	2	0	100	99.187	99.592	246	244	485	239	246
HG003	illumina	GIAB_v4.2.1	BadPromoters	All	octopus_v0.7.4_vg	2	2	0	100	99.187	99.592	246	244	471	225	246
HG003	illumina	GIAB_v4.2.1	BadPromoters	INDEL	deepvariant_bwa	1	1	0	100	98.592	99.291	71	70	183	111	72
HG003	illumina	GIAB_v4.2.1	BadPromoters	INDEL	deepvariant_bwa_pangenome_aware	1	1	0	100	98.592	99.291	71	70	179	107	72
HG003	illumina	GIAB_v4.2.1	BadPromoters	INDEL	deepvariant_vg	1	1	0	100	98.592	99.291	71	70	180	108	72
HG003	illumina	GIAB_v4.2.1	BadPromoters	INDEL	deepvariant_vg_pangenome_aware	1	1	0	100	98.592	99.291	71	70	184	112	72
HG003	illumina	GIAB_v4.2.1	BadPromoters	INDEL	deepvariant_vg_pangenome_aware_hap_16	1	1	0	100	98.592	99.291	71	70	189	117	72
HG003	illumina	GIAB_v4.2.1	BadPromoters	INDEL	deepvariant_vg_pangenome_aware_hap_32	1	1	0	100	98.592	99.291	71	70	184	112	72
HG003	illumina	GIAB_v4.2.1	BadPromoters	INDEL	gatk_v3	4	1	3	96	98.592	97.279	71	70	215	140	72
HG003	illumina	GIAB_v4.2.1	BadPromoters	INDEL	gatk_v4.6	6	1	5	93.506	98.592	95.982	71	70	217	140	72
HG003	illumina	GIAB_v4.2.1	BadPromoters	INDEL	gatk_v4.6_dragen_functional_equivalence	1	1	0	100	98.592	99.291	71	70	209	137	72
HG003	illumina	GIAB_v4.2.1	BadPromoters	INDEL	gatk_v4.6_dragen_maximum_quality	1	1	0	100	98.592	99.291	71	70	209	137	72
HG003	illumina	GIAB_v4.2.1	BadPromoters	INDEL	octopus_v0.7.4_bwa	1	1	0	100	98.592	99.291	71	70	198	126	72
HG003	illumina	GIAB_v4.2.1	BadPromoters	INDEL	octopus_v0.7.4_vg	2	2	0	100	97.183	98.571	71	69	188	117	71
HG003	illumina	GIAB_v4.2.1	BadPromoters	SNP	deepvariant_bwa	0	0	0	100	100	100	175	175	287	111	176
HG003	illumina	GIAB_v4.2.1	BadPromoters	SNP	deepvariant_bwa_pangenome_aware	0	0	0	100	100	100	175	175	288	112	176
HG003	illumina	GIAB_v4.2.1	BadPromoters	SNP	deepvariant_vg	0	0	0	100	100	100	175	175	297	121	176
HG003	illumina	GIAB_v4.2.1	BadPromoters	SNP	deepvariant_vg_pangenome_aware	0	0	0	100	100	100	175	175	291	115	176
HG003	illumina	GIAB_v4.2.1	BadPromoters	SNP	deepvariant_vg_pangenome_aware_hap_16	0	0	0	100	100	100	175	175	301	125	176
HG003	illumina	GIAB_v4.2.1	BadPromoters	SNP	deepvariant_vg_pangenome_aware_hap_32	0	0	0	100	100	100	175	175	296	120	176
HG003	illumina	GIAB_v4.2.1	BadPromoters	SNP	gatk_v3	12	0	12	93.617	100	96.703	175	175	357	169	176
HG003	illumina	GIAB_v4.2.1	BadPromoters	SNP	gatk_v4.6	13	0	13	93.122	100	96.439	175	175	364	175	176
HG003	illumina	GIAB_v4.2.1	BadPromoters	SNP	gatk_v4.6_dragen_functional_equivalence	0	0	0	100	100	100	175	175	294	118	176
HG003	illumina	GIAB_v4.2.1	BadPromoters	SNP	gatk_v4.6_dragen_maximum_quality	0	0	0	100	100	100	175	175	294	118	176
HG003	illumina	GIAB_v4.2.1	BadPromoters	SNP	octopus_v0.7.4_bwa	1	1	0	100	99.429	99.714	175	174	287	113	174
HG003	illumina	GIAB_v4.2.1	BadPromoters	SNP	octopus_v0.7.4_vg	0	0	0	100	100	100	175	175	283	108	175
HG003	illumina	GIAB_v4.2.1	CMRGv1.00_duplicationinKMT2C	All	deepvariant_bwa	0	0	0	100	100	100	1	1	18	17	1
HG003	illumina	GIAB_v4.2.1	CMRGv1.00_duplicationinKMT2C	All	deepvariant_bwa_pangenome_aware	0	0	0	100	100	100	1	1	15	14	1
HG003	illumina	GIAB_v4.2.1	CMRGv1.00_duplicationinKMT2C	All	deepvariant_vg	0	0	0	100	100	100	1	1	19	18	1
HG003	illumina	GIAB_v4.2.1	CMRGv1.00_duplicationinKMT2C	All	deepvariant_vg_pangenome_aware	0	0	0	100	100	100	1	1	19	18	1
HG003	illumina	GIAB_v4.2.1	CMRGv1.00_duplicationinKMT2C	All	deepvariant_vg_pangenome_aware_hap_16	0	0	0	100	100	100	1	1	19	18	1
HG003	illumina	GIAB_v4.2.1	CMRGv1.00_duplicationinKMT2C	All	deepvariant_vg_pangenome_aware_hap_32	0	0	0	100	100	100	1	1	19	18	1
HG003	illumina	GIAB_v4.2.1	CMRGv1.00_duplicationinKMT2C	All	gatk_v3	0	0	0	100	100	100	1	1	396	395	1
HG003	illumina	GIAB_v4.2.1	CMRGv1.00_duplicationinKMT2C	All	gatk_v4.6	0	0	0	100	100	100	1	1	393	392	1
HG003	illumina	GIAB_v4.2.1	CMRGv1.00_duplicationinKMT2C	All	gatk_v4.6_dragen_functional_equivalence	0	0	0	100	100	100	1	1	100	99	1
HG003	illumina	GIAB_v4.2.1	CMRGv1.00_duplicationinKMT2C	All	gatk_v4.6_dragen_maximum_quality	0	0	0	100	100	100	1	1	101	100	1
HG003	illumina	GIAB_v4.2.1	CMRGv1.00_duplicationinKMT2C	All	octopus_v0.7.4_bwa	1	1	0	0	0	0	1	0	43	43	0
HG003	illumina	GIAB_v4.2.1	CMRGv1.00_duplicationinKMT2C	All	octopus_v0.7.4_vg	1	1	0	0	0	0	1	0	18	18	0
HG003	illumina	GIAB_v4.2.1	CMRGv1.00_duplicationinKMT2C	INDEL	deepvariant_bwa	0	0	0	0	0	0	0	0	6	6	0
HG003	illumina	GIAB_v4.2.1	CMRGv1.00_duplicationinKMT2C	INDEL	deepvariant_bwa_pangenome_aware	0	0	0	0	0	0	0	0	5	5	0
HG003	illumina	GIAB_v4.2.1	CMRGv1.00_duplicationinKMT2C	INDEL	deepvariant_vg	0	0	0	0	0	0	0	0	8	8	0
HG003	illumina	GIAB_v4.2.1	CMRGv1.00_duplicationinKMT2C	INDEL	deepvariant_vg_pangenome_aware	0	0	0	0	0	0	0	0	8	8	0
HG003	illumina	GIAB_v4.2.1	CMRGv1.00_duplicationinKMT2C	INDEL	deepvariant_vg_pangenome_aware_hap_16	0	0	0	0	0	0	0	0	8	8	0
HG003	illumina	GIAB_v4.2.1	CMRGv1.00_duplicationinKMT2C	INDEL	deepvariant_vg_pangenome_aware_hap_32	0	0	0	0	0	0	0	0	8	8	0
HG003	illumina	GIAB_v4.2.1	CMRGv1.00_duplicationinKMT2C	INDEL	gatk_v3	0	0	0	0	0	0	0	0	61	61	0
HG003	illumina	GIAB_v4.2.1	CMRGv1.00_duplicationinKMT2C	INDEL	gatk_v4.6	0	0	0	0	0	0	0	0	59	59	0
HG003	illumina	GIAB_v4.2.1	CMRGv1.00_duplicationinKMT2C	INDEL	gatk_v4.6_dragen_functional_equivalence	0	0	0	0	0	0	0	0	18	18	0
HG003	illumina	GIAB_v4.2.1	CMRGv1.00_duplicationinKMT2C	INDEL	gatk_v4.6_dragen_maximum_quality	0	0	0	0	0	0	0	0	19	19	0
HG003	illumina	GIAB_v4.2.1	CMRGv1.00_duplicationinKMT2C	INDEL	octopus_v0.7.4_bwa	0	0	0	0	0	0	0	0	8	8	0
HG003	illumina	GIAB_v4.2.1	CMRGv1.00_duplicationinKMT2C	INDEL	octopus_v0.7.4_vg	0	0	0	0	0	0	0	0	7	7	0
HG003	illumina	GIAB_v4.2.1	CMRGv1.00_duplicationinKMT2C	SNP	deepvariant_bwa	0	0	0	100	100	100	1	1	12	11	1
HG003	illumina	GIAB_v4.2.1	CMRGv1.00_duplicationinKMT2C	SNP	deepvariant_bwa_pangenome_aware	0	0	0	100	100	100	1	1	10	9	1
HG003	illumina	GIAB_v4.2.1	CMRGv1.00_duplicationinKMT2C	SNP	deepvariant_vg	0	0	0	100	100	100	1	1	11	10	1
HG003	illumina	GIAB_v4.2.1	CMRGv1.00_duplicationinKMT2C	SNP	deepvariant_vg_pangenome_aware	0	0	0	100	100	100	1	1	11	10	1
HG003	illumina	GIAB_v4.2.1	CMRGv1.00_duplicationinKMT2C	SNP	deepvariant_vg_pangenome_aware_hap_16	0	0	0	100	100	100	1	1	11	10	1
HG003	illumina	GIAB_v4.2.1	CMRGv1.00_duplicationinKMT2C	SNP	deepvariant_vg_pangenome_aware_hap_32	0	0	0	100	100	100	1	1	11	10	1
HG003	illumina	GIAB_v4.2.1	CMRGv1.00_duplicationinKMT2C	SNP	gatk_v3	0	0	0	100	100	100	1	1	335	334	1
HG003	illumina	GIAB_v4.2.1	CMRGv1.00_duplicationinKMT2C	SNP	gatk_v4.6	0	0	0	100	100	100	1	1	334	333	1
HG003	illumina	GIAB_v4.2.1	CMRGv1.00_duplicationinKMT2C	SNP	gatk_v4.6_dragen_functional_equivalence	0	0	0	100	100	100	1	1	82	81	1
HG003	illumina	GIAB_v4.2.1	CMRGv1.00_duplicationinKMT2C	SNP	gatk_v4.6_dragen_maximum_quality	0	0	0	100	100	100	1	1	82	81	1
HG003	illumina	GIAB_v4.2.1	CMRGv1.00_duplicationinKMT2C	SNP	octopus_v0.7.4_bwa	1	1	0	0	0	0	1	0	35	35	0
HG003	illumina	GIAB_v4.2.1	CMRGv1.00_duplicationinKMT2C	SNP	octopus_v0.7.4_vg	1	1	0	0	0	0	1	0	11	11	0
HG003	illumina	GIAB_v4.2.1	CMRGv1.00_falselyduplicatedgenes	All	deepvariant_bwa	49	48	1	92.857	21.311	34.666	61	13	29	15	13
HG003	illumina	GIAB_v4.2.1	CMRGv1.00_falselyduplicatedgenes	All	deepvariant_bwa_pangenome_aware	49	48	1	92.857	21.311	34.666	61	13	34	20	13
HG003	illumina	GIAB_v4.2.1	CMRGv1.00_falselyduplicatedgenes	All	deepvariant_vg	34	17	17	72.131	72.131	72.131	61	44	160	99	44
HG003	illumina	GIAB_v4.2.1	CMRGv1.00_falselyduplicatedgenes	All	deepvariant_vg_pangenome_aware	54	27	27	55.738	55.738	55.738	61	34	163	102	34
HG003	illumina	GIAB_v4.2.1	CMRGv1.00_falselyduplicatedgenes	All	deepvariant_vg_pangenome_aware_hap_16	30	15	15	75.41	75.41	75.41	61	46	162	101	46
HG003	illumina	GIAB_v4.2.1	CMRGv1.00_falselyduplicatedgenes	All	deepvariant_vg_pangenome_aware_hap_32	34	17	17	72.131	72.131	72.131	61	44	159	98	44
HG003	illumina	GIAB_v4.2.1	CMRGv1.00_falselyduplicatedgenes	All	gatk_v3	49	49	0	100	19.672	32.877	61	12	31	19	12
HG003	illumina	GIAB_v4.2.1	CMRGv1.00_falselyduplicatedgenes	All	gatk_v4.6	49	49	0	100	19.672	32.877	61	12	31	19	12
HG003	illumina	GIAB_v4.2.1	CMRGv1.00_falselyduplicatedgenes	All	gatk_v4.6_dragen_functional_equivalence	49	48	1	92.857	21.311	34.666	61	13	34	20	13
HG003	illumina	GIAB_v4.2.1	CMRGv1.00_falselyduplicatedgenes	All	gatk_v4.6_dragen_maximum_quality	49	48	1	92.857	21.311	34.666	61	13	34	20	13
HG003	illumina	GIAB_v4.2.1	CMRGv1.00_falselyduplicatedgenes	All	octopus_v0.7.4_bwa	49	49	0	100	19.672	32.877	61	12	30	18	12
HG003	illumina	GIAB_v4.2.1	CMRGv1.00_falselyduplicatedgenes	All	octopus_v0.7.4_vg	85	46	39	27.778	24.59	26.087	61	15	131	77	15
HG003	illumina	GIAB_v4.2.1	CMRGv1.00_falselyduplicatedgenes	INDEL	deepvariant_bwa	3	3	0	0	0	0	3	0	0	0	0
HG003	illumina	GIAB_v4.2.1	CMRGv1.00_falselyduplicatedgenes	INDEL	deepvariant_bwa_pangenome_aware	3	3	0	0	0	0	3	0	1	1	0
HG003	illumina	GIAB_v4.2.1	CMRGv1.00_falselyduplicatedgenes	INDEL	deepvariant_vg	0	0	0	100	100	100	3	3	21	18	3
HG003	illumina	GIAB_v4.2.1	CMRGv1.00_falselyduplicatedgenes	INDEL	deepvariant_vg_pangenome_aware	0	0	0	100	100	100	3	3	21	18	3
HG003	illumina	GIAB_v4.2.1	CMRGv1.00_falselyduplicatedgenes	INDEL	deepvariant_vg_pangenome_aware_hap_16	0	0	0	100	100	100	3	3	21	18	3
HG003	illumina	GIAB_v4.2.1	CMRGv1.00_falselyduplicatedgenes	INDEL	deepvariant_vg_pangenome_aware_hap_32	0	0	0	100	100	100	3	3	21	18	3
HG003	illumina	GIAB_v4.2.1	CMRGv1.00_falselyduplicatedgenes	INDEL	gatk_v3	3	3	0	0	0	0	3	0	2	2	0
HG003	illumina	GIAB_v4.2.1	CMRGv1.00_falselyduplicatedgenes	INDEL	gatk_v4.6	3	3	0	0	0	0	3	0	2	2	0
HG003	illumina	GIAB_v4.2.1	CMRGv1.00_falselyduplicatedgenes	INDEL	gatk_v4.6_dragen_functional_equivalence	3	3	0	0	0	0	3	0	4	4	0
HG003	illumina	GIAB_v4.2.1	CMRGv1.00_falselyduplicatedgenes	INDEL	gatk_v4.6_dragen_maximum_quality	3	3	0	0	0	0	3	0	4	4	0
HG003	illumina	GIAB_v4.2.1	CMRGv1.00_falselyduplicatedgenes	INDEL	octopus_v0.7.4_bwa	3	3	0	0	0	0	3	0	1	1	0
HG003	illumina	GIAB_v4.2.1	CMRGv1.00_falselyduplicatedgenes	INDEL	octopus_v0.7.4_vg	4	2	2	33.333	33.333	33.333	3	1	18	15	1
HG003	illumina	GIAB_v4.2.1	CMRGv1.00_falselyduplicatedgenes	SNP	deepvariant_bwa	46	45	1	92.857	22.414	36.111	58	13	29	15	13
HG003	illumina	GIAB_v4.2.1	CMRGv1.00_falselyduplicatedgenes	SNP	deepvariant_bwa_pangenome_aware	46	45	1	92.857	22.414	36.111	58	13	33	19	13
HG003	illumina	GIAB_v4.2.1	CMRGv1.00_falselyduplicatedgenes	SNP	deepvariant_vg	34	17	17	70.69	70.69	70.69	58	41	139	81	41
HG003	illumina	GIAB_v4.2.1	CMRGv1.00_falselyduplicatedgenes	SNP	deepvariant_vg_pangenome_aware	54	27	27	53.448	53.448	53.448	58	31	142	84	31
HG003	illumina	GIAB_v4.2.1	CMRGv1.00_falselyduplicatedgenes	SNP	deepvariant_vg_pangenome_aware_hap_16	30	15	15	74.138	74.138	74.138	58	43	141	83	43
HG003	illumina	GIAB_v4.2.1	CMRGv1.00_falselyduplicatedgenes	SNP	deepvariant_vg_pangenome_aware_hap_32	34	17	17	70.69	70.69	70.69	58	41	138	80	41
HG003	illumina	GIAB_v4.2.1	CMRGv1.00_falselyduplicatedgenes	SNP	gatk_v3	46	46	0	100	20.69	34.286	58	12	29	17	12
HG003	illumina	GIAB_v4.2.1	CMRGv1.00_falselyduplicatedgenes	SNP	gatk_v4.6	46	46	0	100	20.69	34.286	58	12	29	17	12
HG003	illumina	GIAB_v4.2.1	CMRGv1.00_falselyduplicatedgenes	SNP	gatk_v4.6_dragen_functional_equivalence	46	45	1	92.857	22.414	36.111	58	13	30	16	13
HG003	illumina	GIAB_v4.2.1	CMRGv1.00_falselyduplicatedgenes	SNP	gatk_v4.6_dragen_maximum_quality	46	45	1	92.857	22.414	36.111	58	13	30	16	13
HG003	illumina	GIAB_v4.2.1	CMRGv1.00_falselyduplicatedgenes	SNP	octopus_v0.7.4_bwa	46	46	0	100	20.69	34.286	58	12	29	17	12
HG003	illumina	GIAB_v4.2.1	CMRGv1.00_falselyduplicatedgenes	SNP	octopus_v0.7.4_vg	81	44	37	27.451	24.138	25.688	58	14	113	62	14
HG003	illumina	GIAB_v4.2.1	KIR	All	deepvariant_bwa	0	0	0	0	0	0	0	0	965	965	0
HG003	illumina	GIAB_v4.2.1	KIR	All	deepvariant_bwa_pangenome_aware	0	0	0	0	0	0	0	0	1051	1051	0
HG003	illumina	GIAB_v4.2.1	KIR	All	deepvariant_vg	0	0	0	0	0	0	0	0	1047	1047	0
HG003	illumina	GIAB_v4.2.1	KIR	All	deepvariant_vg_pangenome_aware	0	0	0	0	0	0	0	0	1227	1227	0
HG003	illumina	GIAB_v4.2.1	KIR	All	deepvariant_vg_pangenome_aware_hap_16	0	0	0	0	0	0	0	0	1301	1301	0
HG003	illumina	GIAB_v4.2.1	KIR	All	deepvariant_vg_pangenome_aware_hap_32	0	0	0	0	0	0	0	0	1195	1195	0
HG003	illumina	GIAB_v4.2.1	KIR	All	gatk_v3	0	0	0	0	0	0	0	0	1349	1349	0
HG003	illumina	GIAB_v4.2.1	KIR	All	gatk_v4.6	0	0	0	0	0	0	0	0	1360	1360	0
HG003	illumina	GIAB_v4.2.1	KIR	All	gatk_v4.6_dragen_functional_equivalence	0	0	0	0	0	0	0	0	1156	1156	0
HG003	illumina	GIAB_v4.2.1	KIR	All	gatk_v4.6_dragen_maximum_quality	0	0	0	0	0	0	0	0	1155	1155	0
HG003	illumina	GIAB_v4.2.1	KIR	All	octopus_v0.7.4_bwa	0	0	0	0	0	0	0	0	1242	1242	0
HG003	illumina	GIAB_v4.2.1	KIR	All	octopus_v0.7.4_vg	0	0	0	0	0	0	0	0	1154	1154	0
HG003	illumina	GIAB_v4.2.1	KIR	INDEL	deepvariant_bwa	0	0	0	0	0	0	0	0	72	72	0
HG003	illumina	GIAB_v4.2.1	KIR	INDEL	deepvariant_bwa_pangenome_aware	0	0	0	0	0	0	0	0	70	70	0
HG003	illumina	GIAB_v4.2.1	KIR	INDEL	deepvariant_vg	0	0	0	0	0	0	0	0	74	74	0
HG003	illumina	GIAB_v4.2.1	KIR	INDEL	deepvariant_vg_pangenome_aware	0	0	0	0	0	0	0	0	82	82	0
HG003	illumina	GIAB_v4.2.1	KIR	INDEL	deepvariant_vg_pangenome_aware_hap_16	0	0	0	0	0	0	0	0	88	88	0
HG003	illumina	GIAB_v4.2.1	KIR	INDEL	deepvariant_vg_pangenome_aware_hap_32	0	0	0	0	0	0	0	0	88	88	0
HG003	illumina	GIAB_v4.2.1	KIR	INDEL	gatk_v3	0	0	0	0	0	0	0	0	101	101	0
HG003	illumina	GIAB_v4.2.1	KIR	INDEL	gatk_v4.6	0	0	0	0	0	0	0	0	101	101	0
HG003	illumina	GIAB_v4.2.1	KIR	INDEL	gatk_v4.6_dragen_functional_equivalence	0	0	0	0	0	0	0	0	106	106	0
HG003	illumina	GIAB_v4.2.1	KIR	INDEL	gatk_v4.6_dragen_maximum_quality	0	0	0	0	0	0	0	0	105	105	0
HG003	illumina	GIAB_v4.2.1	KIR	INDEL	octopus_v0.7.4_bwa	0	0	0	0	0	0	0	0	107	107	0
HG003	illumina	GIAB_v4.2.1	KIR	INDEL	octopus_v0.7.4_vg	0	0	0	0	0	0	0	0	103	103	0
HG003	illumina	GIAB_v4.2.1	KIR	SNP	deepvariant_bwa	0	0	0	0	0	0	0	0	893	893	0
HG003	illumina	GIAB_v4.2.1	KIR	SNP	deepvariant_bwa_pangenome_aware	0	0	0	0	0	0	0	0	981	981	0
HG003	illumina	GIAB_v4.2.1	KIR	SNP	deepvariant_vg	0	0	0	0	0	0	0	0	973	973	0
HG003	illumina	GIAB_v4.2.1	KIR	SNP	deepvariant_vg_pangenome_aware	0	0	0	0	0	0	0	0	1145	1145	0
HG003	illumina	GIAB_v4.2.1	KIR	SNP	deepvariant_vg_pangenome_aware_hap_16	0	0	0	0	0	0	0	0	1213	1213	0
HG003	illumina	GIAB_v4.2.1	KIR	SNP	deepvariant_vg_pangenome_aware_hap_32	0	0	0	0	0	0	0	0	1107	1107	0
HG003	illumina	GIAB_v4.2.1	KIR	SNP	gatk_v3	0	0	0	0	0	0	0	0	1248	1248	0
HG003	illumina	GIAB_v4.2.1	KIR	SNP	gatk_v4.6	0	0	0	0	0	0	0	0	1259	1259	0
HG003	illumina	GIAB_v4.2.1	KIR	SNP	gatk_v4.6_dragen_functional_equivalence	0	0	0	0	0	0	0	0	1050	1050	0
HG003	illumina	GIAB_v4.2.1	KIR	SNP	gatk_v4.6_dragen_maximum_quality	0	0	0	0	0	0	0	0	1050	1050	0
HG003	illumina	GIAB_v4.2.1	KIR	SNP	octopus_v0.7.4_bwa	0	0	0	0	0	0	0	0	1135	1135	0
HG003	illumina	GIAB_v4.2.1	KIR	SNP	octopus_v0.7.4_vg	0	0	0	0	0	0	0	0	1051	1051	0
HG003	illumina	GIAB_v4.2.1	L1H_gt500	All	deepvariant_bwa	2416	2189	227	93.794	61.022	73.939	5616	3427	4819	1161	3431
HG003	illumina	GIAB_v4.2.1	L1H_gt500	All	deepvariant_bwa_pangenome_aware	2183	2069	114	96.889	63.159	76.47	5616	3547	4755	1090	3551
HG003	illumina	GIAB_v4.2.1	L1H_gt500	All	deepvariant_vg	848	553	295	94.498	90.153	92.274	5616	5063	6988	1626	5067
HG003	illumina	GIAB_v4.2.1	L1H_gt500	All	deepvariant_vg_pangenome_aware	621	344	277	95.012	93.875	94.44	5616	5272	7211	1658	5276
HG003	illumina	GIAB_v4.2.1	L1H_gt500	All	deepvariant_vg_pangenome_aware_hap_16	383	285	98	98.196	94.925	96.533	5616	5331	7083	1650	5335
HG003	illumina	GIAB_v4.2.1	L1H_gt500	All	deepvariant_vg_pangenome_aware_hap_32	443	306	137	97.487	94.551	95.997	5616	5310	7105	1654	5314
HG003	illumina	GIAB_v4.2.1	L1H_gt500	All	gatk_v3	3049	2651	398	88.169	52.796	66.044	5616	2965	4467	1103	2966
HG003	illumina	GIAB_v4.2.1	L1H_gt500	All	gatk_v4.6	3034	2643	391	88.38	52.938	66.215	5616	2973	4470	1105	2974
HG003	illumina	GIAB_v4.2.1	L1H_gt500	All	gatk_v4.6_dragen_functional_equivalence	2646	2274	372	89.987	59.509	71.641	5616	3342	4987	1272	3343
HG003	illumina	GIAB_v4.2.1	L1H_gt500	All	gatk_v4.6_dragen_maximum_quality	2645	2273	372	89.989	59.526	71.654	5616	3343	4986	1270	3344
HG003	illumina	GIAB_v4.2.1	L1H_gt500	All	octopus_v0.7.4_bwa	3058	2995	63	97.653	46.67	63.156	5616	2621	3487	803	2621
HG003	illumina	GIAB_v4.2.1	L1H_gt500	All	octopus_v0.7.4_vg	1786	1589	197	95.336	71.706	81.85	5616	4027	5437	1213	4027
HG003	illumina	GIAB_v4.2.1	L1H_gt500	INDEL	deepvariant_bwa	92	85	7	94.815	60.094	73.563	213	128	450	315	128
HG003	illumina	GIAB_v4.2.1	L1H_gt500	INDEL	deepvariant_bwa_pangenome_aware	83	79	4	97.101	62.911	76.353	213	134	446	308	134
HG003	illumina	GIAB_v4.2.1	L1H_gt500	INDEL	deepvariant_vg	33	23	10	95	89.202	92.01	213	190	523	323	190
HG003	illumina	GIAB_v4.2.1	L1H_gt500	INDEL	deepvariant_vg_pangenome_aware	14	10	4	98.068	95.305	96.667	213	203	539	332	203
HG003	illumina	GIAB_v4.2.1	L1H_gt500	INDEL	deepvariant_vg_pangenome_aware_hap_16	22	15	7	96.585	92.958	94.737	213	198	541	336	198
HG003	illumina	GIAB_v4.2.1	L1H_gt500	INDEL	deepvariant_vg_pangenome_aware_hap_32	23	14	9	95.673	93.427	94.537	213	199	533	325	199
HG003	illumina	GIAB_v4.2.1	L1H_gt500	INDEL	gatk_v3	118	99	19	85.821	53.521	65.927	213	114	449	315	115
HG003	illumina	GIAB_v4.2.1	L1H_gt500	INDEL	gatk_v4.6	115	98	17	87.218	53.991	66.695	213	115	448	315	116
HG003	illumina	GIAB_v4.2.1	L1H_gt500	INDEL	gatk_v4.6_dragen_functional_equivalence	90	85	5	96.269	60.094	73.997	213	128	471	337	129
HG003	illumina	GIAB_v4.2.1	L1H_gt500	INDEL	gatk_v4.6_dragen_maximum_quality	90	85	5	96.269	60.094	73.997	213	128	469	335	129
HG003	illumina	GIAB_v4.2.1	L1H_gt500	INDEL	octopus_v0.7.4_bwa	115	114	1	99	46.479	63.259	213	99	344	244	99
HG003	illumina	GIAB_v4.2.1	L1H_gt500	INDEL	octopus_v0.7.4_vg	65	53	12	92.982	75.117	83.1	213	160	449	278	159
HG003	illumina	GIAB_v4.2.1	L1H_gt500	SNP	deepvariant_bwa	2324	2104	220	93.755	61.059	73.954	5403	3299	4369	846	3303
HG003	illumina	GIAB_v4.2.1	L1H_gt500	SNP	deepvariant_bwa_pangenome_aware	2100	1990	110	96.881	63.169	76.475	5403	3413	4309	782	3417
HG003	illumina	GIAB_v4.2.1	L1H_gt500	SNP	deepvariant_vg	815	530	285	94.479	90.191	92.285	5403	4873	6465	1303	4877
HG003	illumina	GIAB_v4.2.1	L1H_gt500	SNP	deepvariant_vg_pangenome_aware	607	334	273	94.893	93.818	94.352	5403	5069	6672	1326	5073
HG003	illumina	GIAB_v4.2.1	L1H_gt500	SNP	deepvariant_vg_pangenome_aware_hap_16	361	270	91	98.259	95.003	96.604	5403	5133	6542	1314	5137
HG003	illumina	GIAB_v4.2.1	L1H_gt500	SNP	deepvariant_vg_pangenome_aware_hap_32	420	292	128	97.559	94.596	96.055	5403	5111	6572	1329	5115
HG003	illumina	GIAB_v4.2.1	L1H_gt500	SNP	gatk_v3	2931	2552	379	88.266	52.767	66.049	5403	2851	4018	788	2851
HG003	illumina	GIAB_v4.2.1	L1H_gt500	SNP	gatk_v4.6	2919	2545	374	88.428	52.897	66.196	5403	2858	4022	790	2858
HG003	illumina	GIAB_v4.2.1	L1H_gt500	SNP	gatk_v4.6_dragen_functional_equivalence	2556	2189	367	89.751	59.485	71.549	5403	3214	4516	935	3214
HG003	illumina	GIAB_v4.2.1	L1H_gt500	SNP	gatk_v4.6_dragen_maximum_quality	2555	2188	367	89.754	59.504	71.564	5403	3215	4517	935	3215
HG003	illumina	GIAB_v4.2.1	L1H_gt500	SNP	octopus_v0.7.4_bwa	2943	2881	62	97.601	46.678	63.153	5403	2522	3143	559	2522
HG003	illumina	GIAB_v4.2.1	L1H_gt500	SNP	octopus_v0.7.4_vg	1721	1536	185	95.435	71.571	81.798	5403	3867	4988	935	3868
HG003	illumina	GIAB_v4.2.1	LD_discordant_haplotypes_slop5bp	All	deepvariant_bwa	42	31	11	99.947	99.85	99.898	20602	20571	23331	2674	20646
HG003	illumina	GIAB_v4.2.1	LD_discordant_haplotypes_slop5bp	All	deepvariant_bwa_pangenome_aware	35	26	9	99.956	99.874	99.915	20602	20576	23335	2675	20651
HG003	illumina	GIAB_v4.2.1	LD_discordant_haplotypes_slop5bp	All	deepvariant_vg	20	13	7	99.966	99.937	99.951	20602	20589	23392	2719	20666
HG003	illumina	GIAB_v4.2.1	LD_discordant_haplotypes_slop5bp	All	deepvariant_vg_pangenome_aware	15	9	6	99.971	99.956	99.963	20602	20593	23419	2743	20670
HG003	illumina	GIAB_v4.2.1	LD_discordant_haplotypes_slop5bp	All	deepvariant_vg_pangenome_aware_hap_16	16	11	5	99.976	99.947	99.961	20602	20591	23433	2760	20668
HG003	illumina	GIAB_v4.2.1	LD_discordant_haplotypes_slop5bp	All	deepvariant_vg_pangenome_aware_hap_32	15	9	6	99.971	99.956	99.963	20602	20593	23425	2749	20670
HG003	illumina	GIAB_v4.2.1	LD_discordant_haplotypes_slop5bp	All	gatk_v3	152	74	78	99.623	99.641	99.632	20602	20528	23450	2770	20602
HG003	illumina	GIAB_v4.2.1	LD_discordant_haplotypes_slop5bp	All	gatk_v4.6	123	61	62	99.7	99.704	99.702	20602	20541	23474	2797	20615
HG003	illumina	GIAB_v4.2.1	LD_discordant_haplotypes_slop5bp	All	gatk_v4.6_dragen_functional_equivalence	59	35	24	99.884	99.83	99.857	20602	20567	23353	2688	20641
HG003	illumina	GIAB_v4.2.1	LD_discordant_haplotypes_slop5bp	All	gatk_v4.6_dragen_maximum_quality	59	35	24	99.884	99.83	99.857	20602	20567	23355	2690	20641
HG003	illumina	GIAB_v4.2.1	LD_discordant_haplotypes_slop5bp	All	octopus_v0.7.4_bwa	220	198	22	99.893	99.039	99.464	20602	20404	22996	2527	20447
HG003	illumina	GIAB_v4.2.1	LD_discordant_haplotypes_slop5bp	All	octopus_v0.7.4_vg	151	141	10	99.951	99.316	99.632	20602	20461	23087	2570	20507
HG003	illumina	GIAB_v4.2.1	LD_discordant_haplotypes_slop5bp	INDEL	deepvariant_bwa	13	10	3	99.88	99.589	99.734	2432	2422	3900	1407	2490
HG003	illumina	GIAB_v4.2.1	LD_discordant_haplotypes_slop5bp	INDEL	deepvariant_bwa_pangenome_aware	9	6	3	99.88	99.753	99.816	2432	2426	3908	1411	2494
HG003	illumina	GIAB_v4.2.1	LD_discordant_haplotypes_slop5bp	INDEL	deepvariant_vg	10	7	3	99.88	99.712	99.796	2432	2425	3925	1428	2494
HG003	illumina	GIAB_v4.2.1	LD_discordant_haplotypes_slop5bp	INDEL	deepvariant_vg_pangenome_aware	7	5	2	99.92	99.794	99.857	2432	2427	3937	1439	2496
HG003	illumina	GIAB_v4.2.1	LD_discordant_haplotypes_slop5bp	INDEL	deepvariant_vg_pangenome_aware_hap_16	12	8	4	99.84	99.671	99.755	2432	2424	3939	1442	2493
HG003	illumina	GIAB_v4.2.1	LD_discordant_haplotypes_slop5bp	INDEL	deepvariant_vg_pangenome_aware_hap_32	8	5	3	99.88	99.794	99.837	2432	2427	3944	1445	2496
HG003	illumina	GIAB_v4.2.1	LD_discordant_haplotypes_slop5bp	INDEL	gatk_v3	30	15	15	99.401	99.383	99.392	2432	2417	3960	1457	2488
HG003	illumina	GIAB_v4.2.1	LD_discordant_haplotypes_slop5bp	INDEL	gatk_v4.6	22	12	10	99.6	99.507	99.553	2432	2420	3966	1465	2491
HG003	illumina	GIAB_v4.2.1	LD_discordant_haplotypes_slop5bp	INDEL	gatk_v4.6_dragen_functional_equivalence	14	7	7	99.72	99.712	99.716	2432	2425	3950	1447	2496
HG003	illumina	GIAB_v4.2.1	LD_discordant_haplotypes_slop5bp	INDEL	gatk_v4.6_dragen_maximum_quality	14	7	7	99.72	99.712	99.716	2432	2425	3952	1449	2496
HG003	illumina	GIAB_v4.2.1	LD_discordant_haplotypes_slop5bp	INDEL	octopus_v0.7.4_bwa	39	32	7	99.72	98.684	99.199	2432	2400	3860	1359	2494
HG003	illumina	GIAB_v4.2.1	LD_discordant_haplotypes_slop5bp	INDEL	octopus_v0.7.4_vg	28	23	5	99.801	99.054	99.426	2432	2409	3907	1397	2505
HG003	illumina	GIAB_v4.2.1	LD_discordant_haplotypes_slop5bp	SNP	deepvariant_bwa	29	21	8	99.956	99.884	99.92	18170	18149	19431	1267	18156
HG003	illumina	GIAB_v4.2.1	LD_discordant_haplotypes_slop5bp	SNP	deepvariant_bwa_pangenome_aware	26	20	6	99.967	99.89	99.928	18170	18150	19427	1264	18157
HG003	illumina	GIAB_v4.2.1	LD_discordant_haplotypes_slop5bp	SNP	deepvariant_vg	10	6	4	99.978	99.967	99.972	18170	18164	19467	1291	18172
HG003	illumina	GIAB_v4.2.1	LD_discordant_haplotypes_slop5bp	SNP	deepvariant_vg_pangenome_aware	8	4	4	99.978	99.978	99.978	18170	18166	19482	1304	18174
HG003	illumina	GIAB_v4.2.1	LD_discordant_haplotypes_slop5bp	SNP	deepvariant_vg_pangenome_aware_hap_16	4	3	1	99.994	99.983	99.988	18170	18167	19494	1318	18175
HG003	illumina	GIAB_v4.2.1	LD_discordant_haplotypes_slop5bp	SNP	deepvariant_vg_pangenome_aware_hap_32	7	4	3	99.983	99.978	99.98	18170	18166	19481	1304	18174
HG003	illumina	GIAB_v4.2.1	LD_discordant_haplotypes_slop5bp	SNP	gatk_v3	122	59	63	99.653	99.675	99.664	18170	18111	19490	1313	18114
HG003	illumina	GIAB_v4.2.1	LD_discordant_haplotypes_slop5bp	SNP	gatk_v4.6	101	49	52	99.714	99.73	99.722	18170	18121	19508	1332	18124
HG003	illumina	GIAB_v4.2.1	LD_discordant_haplotypes_slop5bp	SNP	gatk_v4.6_dragen_functional_equivalence	45	28	17	99.906	99.846	99.876	18170	18142	19403	1241	18145
HG003	illumina	GIAB_v4.2.1	LD_discordant_haplotypes_slop5bp	SNP	gatk_v4.6_dragen_maximum_quality	45	28	17	99.906	99.846	99.876	18170	18142	19403	1241	18145
HG003	illumina	GIAB_v4.2.1	LD_discordant_haplotypes_slop5bp	SNP	octopus_v0.7.4_bwa	181	166	15	99.917	99.086	99.5	18170	18004	19136	1168	17953
HG003	illumina	GIAB_v4.2.1	LD_discordant_haplotypes_slop5bp	SNP	octopus_v0.7.4_vg	123	118	5	99.972	99.351	99.661	18170	18052	19180	1173	18002
HG003	illumina	GIAB_v4.2.1	MHC	All	deepvariant_bwa	671	405	266	98.744	98.095	98.418	21255	20850	31194	10023	20905
HG003	illumina	GIAB_v4.2.1	MHC	All	deepvariant_bwa_pangenome_aware	547	383	164	99.222	98.198	98.707	21255	20872	30528	9436	20928
HG003	illumina	GIAB_v4.2.1	MHC	All	deepvariant_vg	214	148	66	99.689	99.304	99.496	21255	21107	32680	11426	21188
HG003	illumina	GIAB_v4.2.1	MHC	All	deepvariant_vg_pangenome_aware	293	189	104	99.511	99.111	99.311	21255	21066	32032	10779	21149
HG003	illumina	GIAB_v4.2.1	MHC	All	deepvariant_vg_pangenome_aware_hap_16	172	102	70	99.671	99.52	99.595	21255	21153	32766	11471	21225
HG003	illumina	GIAB_v4.2.1	MHC	All	deepvariant_vg_pangenome_aware_hap_32	184	122	62	99.709	99.426	99.567	21255	21133	32161	10889	21210
HG003	illumina	GIAB_v4.2.1	MHC	All	gatk_v3	3565	876	2689	88.364	95.879	91.968	21255	20379	36521	13412	20420
HG003	illumina	GIAB_v4.2.1	MHC	All	gatk_v4.6	3542	817	2725	88.256	96.156	92.037	21255	20438	36815	13611	20479
HG003	illumina	GIAB_v4.2.1	MHC	All	gatk_v4.6_dragen_functional_equivalence	622	378	244	98.847	98.222	98.534	21255	20877	30879	9718	20917
HG003	illumina	GIAB_v4.2.1	MHC	All	gatk_v4.6_dragen_maximum_quality	621	378	243	98.852	98.222	98.536	21255	20877	30872	9712	20917
HG003	illumina	GIAB_v4.2.1	MHC	All	octopus_v0.7.4_bwa	1263	645	618	97.091	96.965	97.028	21255	20610	28746	7500	20628
HG003	illumina	GIAB_v4.2.1	MHC	All	octopus_v0.7.4_vg	323	269	54	99.744	98.734	99.236	21255	20986	32103	11037	21012
HG003	illumina	GIAB_v4.2.1	MHC	INDEL	deepvariant_bwa	95	62	33	98.132	96.376	97.246	1711	1649	3700	1933	1734
HG003	illumina	GIAB_v4.2.1	MHC	INDEL	deepvariant_bwa_pangenome_aware	90	59	31	98.246	96.552	97.392	1711	1652	3627	1860	1736
HG003	illumina	GIAB_v4.2.1	MHC	INDEL	deepvariant_vg	89	54	35	98.036	96.844	97.436	1711	1657	3929	2147	1747
HG003	illumina	GIAB_v4.2.1	MHC	INDEL	deepvariant_vg_pangenome_aware	81	43	38	97.889	97.487	97.688	1711	1668	3827	2027	1762
HG003	illumina	GIAB_v4.2.1	MHC	INDEL	deepvariant_vg_pangenome_aware_hap_16	75	42	33	98.167	97.545	97.855	1711	1669	3923	2123	1767
HG003	illumina	GIAB_v4.2.1	MHC	INDEL	deepvariant_vg_pangenome_aware_hap_32	76	46	30	98.319	97.312	97.813	1711	1665	3833	2048	1755
HG003	illumina	GIAB_v4.2.1	MHC	INDEL	gatk_v3	378	85	293	86.127	95.032	90.361	1711	1626	4971	2859	1819
HG003	illumina	GIAB_v4.2.1	MHC	INDEL	gatk_v4.6	367	80	287	86.405	95.324	90.646	1711	1631	5009	2898	1824
HG003	illumina	GIAB_v4.2.1	MHC	INDEL	gatk_v4.6_dragen_functional_equivalence	70	45	25	98.688	97.37	98.025	1711	1666	4246	2340	1881
HG003	illumina	GIAB_v4.2.1	MHC	INDEL	gatk_v4.6_dragen_maximum_quality	73	45	28	98.533	97.37	97.948	1711	1666	4249	2340	1881
HG003	illumina	GIAB_v4.2.1	MHC	INDEL	octopus_v0.7.4_bwa	154	75	79	95.905	95.617	95.761	1711	1636	3936	2007	1850
HG003	illumina	GIAB_v4.2.1	MHC	INDEL	octopus_v0.7.4_vg	75	49	26	98.65	97.136	97.887	1711	1662	4490	2564	1900
HG003	illumina	GIAB_v4.2.1	MHC	SNP	deepvariant_bwa	576	343	233	98.799	98.245	98.521	19544	19201	27494	8090	19171
HG003	illumina	GIAB_v4.2.1	MHC	SNP	deepvariant_bwa_pangenome_aware	457	324	133	99.312	98.342	98.825	19544	19220	26901	7576	19192
HG003	illumina	GIAB_v4.2.1	MHC	SNP	deepvariant_vg	125	94	31	99.841	99.519	99.68	19544	19450	28751	9279	19441
HG003	illumina	GIAB_v4.2.1	MHC	SNP	deepvariant_vg_pangenome_aware	212	146	66	99.661	99.253	99.457	19544	19398	28205	8752	19387
HG003	illumina	GIAB_v4.2.1	MHC	SNP	deepvariant_vg_pangenome_aware_hap_16	97	60	37	99.81	99.693	99.751	19544	19484	28843	9348	19458
HG003	illumina	GIAB_v4.2.1	MHC	SNP	deepvariant_vg_pangenome_aware_hap_32	108	76	32	99.836	99.611	99.723	19544	19468	28328	8841	19455
HG003	illumina	GIAB_v4.2.1	MHC	SNP	gatk_v3	3187	791	2396	88.589	95.953	92.124	19544	18753	31550	10553	18601
HG003	illumina	GIAB_v4.2.1	MHC	SNP	gatk_v4.6	3175	737	2438	88.442	96.229	92.171	19544	18807	31806	10713	18655
HG003	illumina	GIAB_v4.2.1	MHC	SNP	gatk_v4.6_dragen_functional_equivalence	552	333	219	98.863	98.296	98.579	19544	19211	26633	7378	19036
HG003	illumina	GIAB_v4.2.1	MHC	SNP	gatk_v4.6_dragen_maximum_quality	548	333	215	98.883	98.296	98.589	19544	19211	26623	7372	19036
HG003	illumina	GIAB_v4.2.1	MHC	SNP	octopus_v0.7.4_bwa	1109	570	539	97.21	97.084	97.147	19544	18974	24810	5493	18778
HG003	illumina	GIAB_v4.2.1	MHC	SNP	octopus_v0.7.4_vg	248	220	28	99.854	98.874	99.362	19544	19324	27613	8473	19112
HG003	illumina	GIAB_v4.2.1	SimpleRepeat_diTR_10to49_slop5	All	deepvariant_bwa	778	448	330	99.615	99.423	99.519	77710	77262	183876	98178	85368
HG003	illumina	GIAB_v4.2.1	SimpleRepeat_diTR_10to49_slop5	All	deepvariant_bwa_pangenome_aware	859	492	367	99.572	99.367	99.469	77710	77218	183750	98066	85317
HG003	illumina	GIAB_v4.2.1	SimpleRepeat_diTR_10to49_slop5	All	deepvariant_vg	860	466	394	99.541	99.4	99.47	77711	77245	186656	100834	85428
HG003	illumina	GIAB_v4.2.1	SimpleRepeat_diTR_10to49_slop5	All	deepvariant_vg_pangenome_aware	951	517	434	99.494	99.335	99.414	77711	77194	187134	101319	85381
HG003	illumina	GIAB_v4.2.1	SimpleRepeat_diTR_10to49_slop5	All	deepvariant_vg_pangenome_aware_hap_16	895	480	415	99.516	99.382	99.449	77711	77231	187773	101946	85412
HG003	illumina	GIAB_v4.2.1	SimpleRepeat_diTR_10to49_slop5	All	deepvariant_vg_pangenome_aware_hap_32	860	471	389	99.547	99.394	99.47	77711	77240	187201	101387	85425
HG003	illumina	GIAB_v4.2.1	SimpleRepeat_diTR_10to49_slop5	All	gatk_v3	1260	581	679	99.208	99.252	99.23	77710	77129	187072	101298	85095
HG003	illumina	GIAB_v4.2.1	SimpleRepeat_diTR_10to49_slop5	All	gatk_v4.6	1103	496	607	99.293	99.362	99.327	77710	77214	187958	102157	85194
HG003	illumina	GIAB_v4.2.1	SimpleRepeat_diTR_10to49_slop5	All	gatk_v4.6_dragen_functional_equivalence	549	291	258	99.699	99.626	99.662	77710	77419	189751	104046	85447
HG003	illumina	GIAB_v4.2.1	SimpleRepeat_diTR_10to49_slop5	All	gatk_v4.6_dragen_maximum_quality	536	282	254	99.704	99.637	99.67	77710	77428	190318	104608	85456
HG003	illumina	GIAB_v4.2.1	SimpleRepeat_diTR_10to49_slop5	All	octopus_v0.7.4_bwa	1548	1218	330	99.575	98.433	99.001	77712	76494	165833	88229	77274
HG003	illumina	GIAB_v4.2.1	SimpleRepeat_diTR_10to49_slop5	All	octopus_v0.7.4_vg	1920	1428	492	99.368	98.162	98.761	77713	76285	167442	89606	77344
HG003	illumina	GIAB_v4.2.1	SimpleRepeat_diTR_10to49_slop5	INDEL	deepvariant_bwa	683	404	279	99.579	99.314	99.446	58893	58489	130108	63773	66056
HG003	illumina	GIAB_v4.2.1	SimpleRepeat_diTR_10to49_slop5	INDEL	deepvariant_bwa_pangenome_aware	749	442	307	99.537	99.249	99.393	58893	58451	129666	63340	66019
HG003	illumina	GIAB_v4.2.1	SimpleRepeat_diTR_10to49_slop5	INDEL	deepvariant_vg	719	414	305	99.541	99.297	99.419	58894	58480	131532	65140	66087
HG003	illumina	GIAB_v4.2.1	SimpleRepeat_diTR_10to49_slop5	INDEL	deepvariant_vg_pangenome_aware	781	453	328	99.506	99.231	99.368	58894	58441	131373	64982	66063
HG003	illumina	GIAB_v4.2.1	SimpleRepeat_diTR_10to49_slop5	INDEL	deepvariant_vg_pangenome_aware_hap_16	760	428	332	99.5	99.273	99.386	58894	58466	131840	65436	66072
HG003	illumina	GIAB_v4.2.1	SimpleRepeat_diTR_10to49_slop5	INDEL	deepvariant_vg_pangenome_aware_hap_32	733	418	315	99.526	99.29	99.408	58894	58476	131423	65023	66085
HG003	illumina	GIAB_v4.2.1	SimpleRepeat_diTR_10to49_slop5	INDEL	gatk_v3	1074	524	550	99.173	99.11	99.141	58893	58369	135582	69093	65939
HG003	illumina	GIAB_v4.2.1	SimpleRepeat_diTR_10to49_slop5	INDEL	gatk_v4.6	952	456	496	99.254	99.226	99.24	58893	58437	136229	69729	66004
HG003	illumina	GIAB_v4.2.1	SimpleRepeat_diTR_10to49_slop5	INDEL	gatk_v4.6_dragen_functional_equivalence	473	249	224	99.663	99.577	99.62	58893	58644	138247	71768	66255
HG003	illumina	GIAB_v4.2.1	SimpleRepeat_diTR_10to49_slop5	INDEL	gatk_v4.6_dragen_maximum_quality	467	245	222	99.666	99.584	99.625	58893	58648	138420	71939	66259
HG003	illumina	GIAB_v4.2.1	SimpleRepeat_diTR_10to49_slop5	INDEL	octopus_v0.7.4_bwa	1253	951	302	99.512	98.385	98.945	58893	57942	130874	69016	61556
HG003	illumina	GIAB_v4.2.1	SimpleRepeat_diTR_10to49_slop5	INDEL	octopus_v0.7.4_vg	1560	1142	418	99.324	98.061	98.688	58894	57752	132014	70142	61454
HG003	illumina	GIAB_v4.2.1	SimpleRepeat_diTR_10to49_slop5	SNP	deepvariant_bwa	95	44	51	99.737	99.766	99.751	18817	18773	53768	34405	19312
HG003	illumina	GIAB_v4.2.1	SimpleRepeat_diTR_10to49_slop5	SNP	deepvariant_bwa_pangenome_aware	110	50	60	99.69	99.734	99.712	18817	18767	54084	34726	19298
HG003	illumina	GIAB_v4.2.1	SimpleRepeat_diTR_10to49_slop5	SNP	deepvariant_vg	141	52	89	99.542	99.724	99.633	18817	18765	55124	35694	19341
HG003	illumina	GIAB_v4.2.1	SimpleRepeat_diTR_10to49_slop5	SNP	deepvariant_vg_pangenome_aware	170	64	106	99.454	99.66	99.557	18817	18753	55761	36337	19318
HG003	illumina	GIAB_v4.2.1	SimpleRepeat_diTR_10to49_slop5	SNP	deepvariant_vg_pangenome_aware_hap_16	135	52	83	99.573	99.724	99.648	18817	18765	55933	36510	19340
HG003	illumina	GIAB_v4.2.1	SimpleRepeat_diTR_10to49_slop5	SNP	deepvariant_vg_pangenome_aware_hap_32	127	53	74	99.619	99.718	99.668	18817	18764	55778	36364	19340
HG003	illumina	GIAB_v4.2.1	SimpleRepeat_diTR_10to49_slop5	SNP	gatk_v3	186	57	129	99.331	99.697	99.514	18817	18760	51490	32205	19156
HG003	illumina	GIAB_v4.2.1	SimpleRepeat_diTR_10to49_slop5	SNP	gatk_v4.6	151	40	111	99.425	99.787	99.606	18817	18777	51729	32428	19190
HG003	illumina	GIAB_v4.2.1	SimpleRepeat_diTR_10to49_slop5	SNP	gatk_v4.6_dragen_functional_equivalence	76	42	34	99.823	99.777	99.8	18817	18775	51504	32278	19192
HG003	illumina	GIAB_v4.2.1	SimpleRepeat_diTR_10to49_slop5	SNP	gatk_v4.6_dragen_maximum_quality	69	37	32	99.834	99.803	99.818	18817	18780	51898	32669	19197
HG003	illumina	GIAB_v4.2.1	SimpleRepeat_diTR_10to49_slop5	SNP	octopus_v0.7.4_bwa	295	267	28	99.822	98.581	99.198	18819	18552	34959	19213	15718
HG003	illumina	GIAB_v4.2.1	SimpleRepeat_diTR_10to49_slop5	SNP	octopus_v0.7.4_vg	360	286	74	99.536	98.48	99.005	18819	18533	35428	19464	15890
HG003	illumina	GIAB_v4.2.1	SimpleRepeat_diTR_50to149_slop5	All	deepvariant_bwa	114	61	53	96.906	94.835	95.859	1181	1120	7859	6146	1660
HG003	illumina	GIAB_v4.2.1	SimpleRepeat_diTR_50to149_slop5	All	deepvariant_bwa_pangenome_aware	110	61	49	97.136	94.835	95.972	1181	1120	7825	6114	1662
HG003	illumina	GIAB_v4.2.1	SimpleRepeat_diTR_50to149_slop5	All	deepvariant_vg	130	66	64	96.29	94.412	95.342	1181	1115	8024	6299	1661
HG003	illumina	GIAB_v4.2.1	SimpleRepeat_diTR_50to149_slop5	All	deepvariant_vg_pangenome_aware	132	70	62	96.391	94.073	95.218	1181	1111	8009	6291	1656
HG003	illumina	GIAB_v4.2.1	SimpleRepeat_diTR_50to149_slop5	All	deepvariant_vg_pangenome_aware_hap_16	133	69	64	96.281	94.157	95.207	1181	1112	8144	6423	1657
HG003	illumina	GIAB_v4.2.1	SimpleRepeat_diTR_50to149_slop5	All	deepvariant_vg_pangenome_aware_hap_32	126	67	59	96.578	94.327	95.439	1181	1114	8056	6332	1665
HG003	illumina	GIAB_v4.2.1	SimpleRepeat_diTR_50to149_slop5	All	gatk_v3	165	91	74	95.619	92.295	93.928	1181	1090	7948	6259	1615
HG003	illumina	GIAB_v4.2.1	SimpleRepeat_diTR_50to149_slop5	All	gatk_v4.6	172	95	77	95.43	91.956	93.661	1181	1086	7956	6271	1608
HG003	illumina	GIAB_v4.2.1	SimpleRepeat_diTR_50to149_slop5	All	gatk_v4.6_dragen_functional_equivalence	131	71	60	96.477	93.988	95.216	1181	1110	8382	6679	1643
HG003	illumina	GIAB_v4.2.1	SimpleRepeat_diTR_50to149_slop5	All	gatk_v4.6_dragen_maximum_quality	131	71	60	96.477	93.988	95.216	1181	1110	8433	6730	1643
HG003	illumina	GIAB_v4.2.1	SimpleRepeat_diTR_50to149_slop5	All	octopus_v0.7.4_bwa	176	108	68	94.051	90.855	92.425	1181	1073	5823	4680	1075
HG003	illumina	GIAB_v4.2.1	SimpleRepeat_diTR_50to149_slop5	All	octopus_v0.7.4_vg	201	125	76	93.345	89.416	91.338	1181	1056	5940	4798	1066
HG003	illumina	GIAB_v4.2.1	SimpleRepeat_diTR_50to149_slop5	INDEL	deepvariant_bwa	112	61	51	96.944	94.663	95.79	1143	1082	6244	4575	1618
HG003	illumina	GIAB_v4.2.1	SimpleRepeat_diTR_50to149_slop5	INDEL	deepvariant_bwa_pangenome_aware	107	60	47	97.182	94.751	95.951	1143	1083	6182	4514	1621
HG003	illumina	GIAB_v4.2.1	SimpleRepeat_diTR_50to149_slop5	INDEL	deepvariant_vg	125	65	60	96.431	94.313	95.36	1143	1078	6369	4688	1621
HG003	illumina	GIAB_v4.2.1	SimpleRepeat_diTR_50to149_slop5	INDEL	deepvariant_vg_pangenome_aware	127	69	58	96.535	93.963	95.232	1143	1074	6299	4625	1616
HG003	illumina	GIAB_v4.2.1	SimpleRepeat_diTR_50to149_slop5	INDEL	deepvariant_vg_pangenome_aware_hap_16	127	68	59	96.478	94.051	95.249	1143	1075	6389	4714	1616
HG003	illumina	GIAB_v4.2.1	SimpleRepeat_diTR_50to149_slop5	INDEL	deepvariant_vg_pangenome_aware_hap_32	122	66	56	96.667	94.226	95.431	1143	1077	6354	4674	1624
HG003	illumina	GIAB_v4.2.1	SimpleRepeat_diTR_50to149_slop5	INDEL	gatk_v3	158	89	69	95.808	92.213	93.976	1143	1054	6412	4766	1577
HG003	illumina	GIAB_v4.2.1	SimpleRepeat_diTR_50to149_slop5	INDEL	gatk_v4.6	165	93	72	95.612	91.864	93.701	1143	1050	6410	4769	1569
HG003	illumina	GIAB_v4.2.1	SimpleRepeat_diTR_50to149_slop5	INDEL	gatk_v4.6_dragen_functional_equivalence	131	71	60	96.392	93.788	95.072	1143	1072	6762	5099	1603
HG003	illumina	GIAB_v4.2.1	SimpleRepeat_diTR_50to149_slop5	INDEL	gatk_v4.6_dragen_maximum_quality	131	71	60	96.392	93.788	95.072	1143	1072	6792	5129	1603
HG003	illumina	GIAB_v4.2.1	SimpleRepeat_diTR_50to149_slop5	INDEL	octopus_v0.7.4_bwa	171	107	64	94.255	90.639	92.412	1143	1036	5035	3921	1050
HG003	illumina	GIAB_v4.2.1	SimpleRepeat_diTR_50to149_slop5	INDEL	octopus_v0.7.4_vg	190	122	68	93.874	89.326	91.544	1143	1021	5131	4021	1042
HG003	illumina	GIAB_v4.2.1	SimpleRepeat_diTR_50to149_slop5	SNP	deepvariant_bwa	2	0	2	95.455	100	97.675	38	38	1615	1571	42
HG003	illumina	GIAB_v4.2.1	SimpleRepeat_diTR_50to149_slop5	SNP	deepvariant_bwa_pangenome_aware	3	1	2	95.349	97.368	96.348	38	37	1643	1600	41
HG003	illumina	GIAB_v4.2.1	SimpleRepeat_diTR_50to149_slop5	SNP	deepvariant_vg	5	1	4	90.909	97.368	94.028	38	37	1655	1611	40
HG003	illumina	GIAB_v4.2.1	SimpleRepeat_diTR_50to149_slop5	SNP	deepvariant_vg_pangenome_aware	5	1	4	90.909	97.368	94.028	38	37	1710	1666	40
HG003	illumina	GIAB_v4.2.1	SimpleRepeat_diTR_50to149_slop5	SNP	deepvariant_vg_pangenome_aware_hap_16	6	1	5	89.13	97.368	93.067	38	37	1755	1709	41
HG003	illumina	GIAB_v4.2.1	SimpleRepeat_diTR_50to149_slop5	SNP	deepvariant_vg_pangenome_aware_hap_32	4	1	3	93.182	97.368	95.229	38	37	1702	1658	41
HG003	illumina	GIAB_v4.2.1	SimpleRepeat_diTR_50to149_slop5	SNP	gatk_v3	7	2	5	88.372	94.737	91.444	38	36	1536	1493	38
HG003	illumina	GIAB_v4.2.1	SimpleRepeat_diTR_50to149_slop5	SNP	gatk_v4.6	7	2	5	88.636	94.737	91.585	38	36	1546	1502	39
HG003	illumina	GIAB_v4.2.1	SimpleRepeat_diTR_50to149_slop5	SNP	gatk_v4.6_dragen_functional_equivalence	0	0	0	100	100	100	38	38	1620	1580	40
HG003	illumina	GIAB_v4.2.1	SimpleRepeat_diTR_50to149_slop5	SNP	gatk_v4.6_dragen_maximum_quality	0	0	0	100	100	100	38	38	1641	1601	40
HG003	illumina	GIAB_v4.2.1	SimpleRepeat_diTR_50to149_slop5	SNP	octopus_v0.7.4_bwa	5	1	4	86.207	97.368	91.448	38	37	788	759	25
HG003	illumina	GIAB_v4.2.1	SimpleRepeat_diTR_50to149_slop5	SNP	octopus_v0.7.4_vg	11	3	8	75	92.105	82.677	38	35	809	777	24
HG003	illumina	GIAB_v4.2.1	SimpleRepeat_diTR_ge150_slop5	All	deepvariant_bwa	0	0	0	0	0	0	0	0	0	0	0
HG003	illumina	GIAB_v4.2.1	SimpleRepeat_diTR_ge150_slop5	All	deepvariant_bwa_pangenome_aware	0	0	0	0	0	0	0	0	0	0	0
HG003	illumina	GIAB_v4.2.1	SimpleRepeat_diTR_ge150_slop5	All	deepvariant_vg	0	0	0	0	0	0	0	0	0	0	0
HG003	illumina	GIAB_v4.2.1	SimpleRepeat_diTR_ge150_slop5	All	deepvariant_vg_pangenome_aware	0	0	0	0	0	0	0	0	1	1	0
HG003	illumina	GIAB_v4.2.1	SimpleRepeat_diTR_ge150_slop5	All	deepvariant_vg_pangenome_aware_hap_16	0	0	0	0	0	0	0	0	0	0	0
HG003	illumina	GIAB_v4.2.1	SimpleRepeat_diTR_ge150_slop5	All	deepvariant_vg_pangenome_aware_hap_32	0	0	0	0	0	0	0	0	0	0	0
HG003	illumina	GIAB_v4.2.1	SimpleRepeat_diTR_ge150_slop5	All	gatk_v3	0	0	0	0	0	0	0	0	2	2	0
HG003	illumina	GIAB_v4.2.1	SimpleRepeat_diTR_ge150_slop5	All	gatk_v4.6	0	0	0	0	0	0	0	0	2	2	0
HG003	illumina	GIAB_v4.2.1	SimpleRepeat_diTR_ge150_slop5	All	gatk_v4.6_dragen_functional_equivalence	0	0	0	0	0	0	0	0	3	3	0
HG003	illumina	GIAB_v4.2.1	SimpleRepeat_diTR_ge150_slop5	All	gatk_v4.6_dragen_maximum_quality	0	0	0	0	0	0	0	0	3	3	0
HG003	illumina	GIAB_v4.2.1	SimpleRepeat_diTR_ge150_slop5	All	octopus_v0.7.4_bwa	0	0	0	0	0	0	0	0	0	0	0
HG003	illumina	GIAB_v4.2.1	SimpleRepeat_diTR_ge150_slop5	All	octopus_v0.7.4_vg	0	0	0	0	0	0	0	0	0	0	0
HG003	illumina	GIAB_v4.2.1	SimpleRepeat_diTR_ge150_slop5	INDEL	deepvariant_bwa	0	0	0	0	0	0	0	0	0	0	0
HG003	illumina	GIAB_v4.2.1	SimpleRepeat_diTR_ge150_slop5	INDEL	deepvariant_bwa_pangenome_aware	0	0	0	0	0	0	0	0	0	0	0
HG003	illumina	GIAB_v4.2.1	SimpleRepeat_diTR_ge150_slop5	INDEL	deepvariant_vg	0	0	0	0	0	0	0	0	0	0	0
HG003	illumina	GIAB_v4.2.1	SimpleRepeat_diTR_ge150_slop5	INDEL	deepvariant_vg_pangenome_aware	0	0	0	0	0	0	0	0	1	1	0
HG003	illumina	GIAB_v4.2.1	SimpleRepeat_diTR_ge150_slop5	INDEL	deepvariant_vg_pangenome_aware_hap_16	0	0	0	0	0	0	0	0	0	0	0
HG003	illumina	GIAB_v4.2.1	SimpleRepeat_diTR_ge150_slop5	INDEL	deepvariant_vg_pangenome_aware_hap_32	0	0	0	0	0	0	0	0	0	0	0
HG003	illumina	GIAB_v4.2.1	SimpleRepeat_diTR_ge150_slop5	INDEL	gatk_v3	0	0	0	0	0	0	0	0	1	1	0
HG003	illumina	GIAB_v4.2.1	SimpleRepeat_diTR_ge150_slop5	INDEL	gatk_v4.6	0	0	0	0	0	0	0	0	1	1	0
HG003	illumina	GIAB_v4.2.1	SimpleRepeat_diTR_ge150_slop5	INDEL	gatk_v4.6_dragen_functional_equivalence	0	0	0	0	0	0	0	0	2	2	0
HG003	illumina	GIAB_v4.2.1	SimpleRepeat_diTR_ge150_slop5	INDEL	gatk_v4.6_dragen_maximum_quality	0	0	0	0	0	0	0	0	2	2	0
HG003	illumina	GIAB_v4.2.1	SimpleRepeat_diTR_ge150_slop5	INDEL	octopus_v0.7.4_bwa	0	0	0	0	0	0	0	0	0	0	0
HG003	illumina	GIAB_v4.2.1	SimpleRepeat_diTR_ge150_slop5	INDEL	octopus_v0.7.4_vg	0	0	0	0	0	0	0	0	0	0	0
HG003	illumina	GIAB_v4.2.1	SimpleRepeat_diTR_ge150_slop5	SNP	deepvariant_bwa	0	0	0	0	0	0	0	0	0	0	0
HG003	illumina	GIAB_v4.2.1	SimpleRepeat_diTR_ge150_slop5	SNP	deepvariant_bwa_pangenome_aware	0	0	0	0	0	0	0	0	0	0	0
HG003	illumina	GIAB_v4.2.1	SimpleRepeat_diTR_ge150_slop5	SNP	deepvariant_vg	0	0	0	0	0	0	0	0	0	0	0
HG003	illumina	GIAB_v4.2.1	SimpleRepeat_diTR_ge150_slop5	SNP	deepvariant_vg_pangenome_aware	0	0	0	0	0	0	0	0	0	0	0
HG003	illumina	GIAB_v4.2.1	SimpleRepeat_diTR_ge150_slop5	SNP	deepvariant_vg_pangenome_aware_hap_16	0	0	0	0	0	0	0	0	0	0	0
HG003	illumina	GIAB_v4.2.1	SimpleRepeat_diTR_ge150_slop5	SNP	deepvariant_vg_pangenome_aware_hap_32	0	0	0	0	0	0	0	0	0	0	0
HG003	illumina	GIAB_v4.2.1	SimpleRepeat_diTR_ge150_slop5	SNP	gatk_v3	0	0	0	0	0	0	0	0	1	1	0
HG003	illumina	GIAB_v4.2.1	SimpleRepeat_diTR_ge150_slop5	SNP	gatk_v4.6	0	0	0	0	0	0	0	0	1	1	0
HG003	illumina	GIAB_v4.2.1	SimpleRepeat_diTR_ge150_slop5	SNP	gatk_v4.6_dragen_functional_equivalence	0	0	0	0	0	0	0	0	1	1	0
HG003	illumina	GIAB_v4.2.1	SimpleRepeat_diTR_ge150_slop5	SNP	gatk_v4.6_dragen_maximum_quality	0	0	0	0	0	0	0	0	1	1	0
HG003	illumina	GIAB_v4.2.1	SimpleRepeat_diTR_ge150_slop5	SNP	octopus_v0.7.4_bwa	0	0	0	0	0	0	0	0	0	0	0
HG003	illumina	GIAB_v4.2.1	SimpleRepeat_diTR_ge150_slop5	SNP	octopus_v0.7.4_vg	0	0	0	0	0	0	0	0	0	0	0
HG003	illumina	GIAB_v4.2.1	SimpleRepeat_homopolymer_4to6_AT_slop5	All	deepvariant_bwa	5323	4226	1097	99.846	99.407	99.626	713222	708996	852578	139474	712007
HG003	illumina	GIAB_v4.2.1	SimpleRepeat_homopolymer_4to6_AT_slop5	All	deepvariant_bwa_pangenome_aware	4876	4032	844	99.882	99.435	99.658	713222	709190	852930	139889	712197
HG003	illumina	GIAB_v4.2.1	SimpleRepeat_homopolymer_4to6_AT_slop5	All	deepvariant_vg	3014	1732	1282	99.821	99.757	99.789	713222	711490	898069	182212	714575
HG003	illumina	GIAB_v4.2.1	SimpleRepeat_homopolymer_4to6_AT_slop5	All	deepvariant_vg_pangenome_aware	2744	1651	1093	99.847	99.769	99.808	713222	711571	901057	185324	714640
HG003	illumina	GIAB_v4.2.1	SimpleRepeat_homopolymer_4to6_AT_slop5	All	deepvariant_vg_pangenome_aware_hap_16	2773	1663	1110	99.845	99.767	99.806	713223	711560	915707	199964	714633
HG003	illumina	GIAB_v4.2.1	SimpleRepeat_homopolymer_4to6_AT_slop5	All	deepvariant_vg_pangenome_aware_hap_32	2705	1703	1002	99.86	99.761	99.81	713222	711519	902015	186427	714586
HG003	illumina	GIAB_v4.2.1	SimpleRepeat_homopolymer_4to6_AT_slop5	All	gatk_v3	13819	5380	8439	98.827	99.246	99.036	713219	707839	894534	175363	710732
HG003	illumina	GIAB_v4.2.1	SimpleRepeat_homopolymer_4to6_AT_slop5	All	gatk_v4.6	13445	5054	8391	98.834	99.291	99.062	713219	708165	896331	176876	711064
HG003	illumina	GIAB_v4.2.1	SimpleRepeat_homopolymer_4to6_AT_slop5	All	gatk_v4.6_dragen_functional_equivalence	7018	4320	2698	99.622	99.394	99.508	713219	708899	872073	157560	711815
HG003	illumina	GIAB_v4.2.1	SimpleRepeat_homopolymer_4to6_AT_slop5	All	gatk_v4.6_dragen_maximum_quality	7005	4310	2695	99.623	99.396	99.509	713219	708909	872278	157759	711824
HG003	illumina	GIAB_v4.2.1	SimpleRepeat_homopolymer_4to6_AT_slop5	All	octopus_v0.7.4_bwa	11856	9506	2350	99.669	98.667	99.165	713392	703886	842087	132286	707451
HG003	illumina	GIAB_v4.2.1	SimpleRepeat_homopolymer_4to6_AT_slop5	All	octopus_v0.7.4_vg	8523	6925	1598	99.775	99.029	99.401	713395	706470	844624	132876	710150
HG003	illumina	GIAB_v4.2.1	SimpleRepeat_homopolymer_4to6_AT_slop5	INDEL	deepvariant_bwa	889	643	246	99.785	99.426	99.605	112060	111417	175434	61096	114092
HG003	illumina	GIAB_v4.2.1	SimpleRepeat_homopolymer_4to6_AT_slop5	INDEL	deepvariant_bwa_pangenome_aware	859	632	227	99.801	99.436	99.618	112060	111428	175379	61049	114103
HG003	illumina	GIAB_v4.2.1	SimpleRepeat_homopolymer_4to6_AT_slop5	INDEL	deepvariant_vg	688	407	281	99.755	99.637	99.696	112060	111653	178374	63734	114359
HG003	illumina	GIAB_v4.2.1	SimpleRepeat_homopolymer_4to6_AT_slop5	INDEL	deepvariant_vg_pangenome_aware	717	428	289	99.748	99.618	99.683	112060	111632	178680	64051	114340
HG003	illumina	GIAB_v4.2.1	SimpleRepeat_homopolymer_4to6_AT_slop5	INDEL	deepvariant_vg_pangenome_aware_hap_16	698	403	295	99.743	99.64	99.691	112061	111658	179045	64384	114366
HG003	illumina	GIAB_v4.2.1	SimpleRepeat_homopolymer_4to6_AT_slop5	INDEL	deepvariant_vg_pangenome_aware_hap_32	690	423	267	99.767	99.623	99.695	112060	111637	178568	63952	114349
HG003	illumina	GIAB_v4.2.1	SimpleRepeat_homopolymer_4to6_AT_slop5	INDEL	gatk_v3	2277	974	1303	98.868	99.131	98.999	112056	111082	183966	68828	113835
HG003	illumina	GIAB_v4.2.1	SimpleRepeat_homopolymer_4to6_AT_slop5	INDEL	gatk_v4.6	1964	793	1171	98.983	99.292	99.137	112056	111263	184433	69245	114017
HG003	illumina	GIAB_v4.2.1	SimpleRepeat_homopolymer_4to6_AT_slop5	INDEL	gatk_v4.6_dragen_functional_equivalence	970	541	429	99.626	99.517	99.571	112056	111515	182202	67482	114291
HG003	illumina	GIAB_v4.2.1	SimpleRepeat_homopolymer_4to6_AT_slop5	INDEL	gatk_v4.6_dragen_maximum_quality	955	532	423	99.631	99.525	99.578	112056	111524	182319	67597	114299
HG003	illumina	GIAB_v4.2.1	SimpleRepeat_homopolymer_4to6_AT_slop5	INDEL	octopus_v0.7.4_bwa	1881	1417	464	99.609	98.735	99.17	112059	110642	182304	63640	118200
HG003	illumina	GIAB_v4.2.1	SimpleRepeat_homopolymer_4to6_AT_slop5	INDEL	octopus_v0.7.4_vg	1748	1334	414	99.651	98.81	99.229	112069	110735	183874	65133	118327
HG003	illumina	GIAB_v4.2.1	SimpleRepeat_homopolymer_4to6_AT_slop5	SNP	deepvariant_bwa	4434	3583	851	99.858	99.404	99.63	601162	597579	677144	78378	597915
HG003	illumina	GIAB_v4.2.1	SimpleRepeat_homopolymer_4to6_AT_slop5	SNP	deepvariant_bwa_pangenome_aware	4017	3400	617	99.897	99.434	99.665	601162	597762	677551	78840	598094
HG003	illumina	GIAB_v4.2.1	SimpleRepeat_homopolymer_4to6_AT_slop5	SNP	deepvariant_vg	2326	1325	1001	99.834	99.78	99.807	601162	599837	719695	118478	600216
HG003	illumina	GIAB_v4.2.1	SimpleRepeat_homopolymer_4to6_AT_slop5	SNP	deepvariant_vg_pangenome_aware	2027	1223	804	99.866	99.797	99.831	601162	599939	722377	121273	600300
HG003	illumina	GIAB_v4.2.1	SimpleRepeat_homopolymer_4to6_AT_slop5	SNP	deepvariant_vg_pangenome_aware_hap_16	2075	1260	815	99.864	99.79	99.827	601162	599902	736662	135580	600267
HG003	illumina	GIAB_v4.2.1	SimpleRepeat_homopolymer_4to6_AT_slop5	SNP	deepvariant_vg_pangenome_aware_hap_32	2015	1280	735	99.878	99.787	99.832	601162	599882	723447	122475	600237
HG003	illumina	GIAB_v4.2.1	SimpleRepeat_homopolymer_4to6_AT_slop5	SNP	gatk_v3	11542	4406	7136	98.819	99.267	99.042	601163	596757	710568	106535	596897
HG003	illumina	GIAB_v4.2.1	SimpleRepeat_homopolymer_4to6_AT_slop5	SNP	gatk_v4.6	11481	4261	7220	98.805	99.291	99.047	601163	596902	711898	107631	597047
HG003	illumina	GIAB_v4.2.1	SimpleRepeat_homopolymer_4to6_AT_slop5	SNP	gatk_v4.6_dragen_functional_equivalence	6048	3779	2269	99.622	99.371	99.496	601163	597384	689871	90078	597524
HG003	illumina	GIAB_v4.2.1	SimpleRepeat_homopolymer_4to6_AT_slop5	SNP	gatk_v4.6_dragen_maximum_quality	6050	3778	2272	99.621	99.372	99.496	601163	597385	689959	90162	597525
HG003	illumina	GIAB_v4.2.1	SimpleRepeat_homopolymer_4to6_AT_slop5	SNP	octopus_v0.7.4_bwa	9975	8089	1886	99.681	98.655	99.165	601333	593244	659783	68646	589251
HG003	illumina	GIAB_v4.2.1	SimpleRepeat_homopolymer_4to6_AT_slop5	SNP	octopus_v0.7.4_vg	6775	5591	1184	99.8	99.07	99.434	601326	595735	660750	67743	591823
HG003	illumina	GIAB_v4.2.1	SimpleRepeat_homopolymer_4to6_GC_slop5	All	deepvariant_bwa	2171	1687	484	99.824	99.387	99.605	275384	273697	331310	56768	274058
HG003	illumina	GIAB_v4.2.1	SimpleRepeat_homopolymer_4to6_GC_slop5	All	deepvariant_bwa_pangenome_aware	1974	1595	379	99.862	99.421	99.641	275384	273789	331768	57237	274152
HG003	illumina	GIAB_v4.2.1	SimpleRepeat_homopolymer_4to6_GC_slop5	All	deepvariant_vg	1335	819	516	99.813	99.703	99.758	275383	274564	342550	67078	274956
HG003	illumina	GIAB_v4.2.1	SimpleRepeat_homopolymer_4to6_GC_slop5	All	deepvariant_vg_pangenome_aware	1290	800	490	99.822	99.709	99.765	275384	274584	344467	69004	274973
HG003	illumina	GIAB_v4.2.1	SimpleRepeat_homopolymer_4to6_GC_slop5	All	deepvariant_vg_pangenome_aware_hap_16	1255	783	472	99.829	99.716	99.772	275384	274601	344173	68706	274995
HG003	illumina	GIAB_v4.2.1	SimpleRepeat_homopolymer_4to6_GC_slop5	All	deepvariant_vg_pangenome_aware_hap_32	1273	805	468	99.83	99.708	99.769	275384	274579	344037	68603	274966
HG003	illumina	GIAB_v4.2.1	SimpleRepeat_homopolymer_4to6_GC_slop5	All	gatk_v3	9413	2088	7325	97.393	99.242	98.309	275384	273296	350651	69695	273631
HG003	illumina	GIAB_v4.2.1	SimpleRepeat_homopolymer_4to6_GC_slop5	All	gatk_v4.6	10037	1977	8060	97.14	99.282	98.199	275384	273407	352584	70781	273743
HG003	illumina	GIAB_v4.2.1	SimpleRepeat_homopolymer_4to6_GC_slop5	All	gatk_v4.6_dragen_functional_equivalence	3201	1767	1434	99.479	99.358	99.418	275383	273616	335171	59784	273953
HG003	illumina	GIAB_v4.2.1	SimpleRepeat_homopolymer_4to6_GC_slop5	All	gatk_v4.6_dragen_maximum_quality	3183	1756	1427	99.482	99.362	99.422	275383	273627	335305	59914	273964
HG003	illumina	GIAB_v4.2.1	SimpleRepeat_homopolymer_4to6_GC_slop5	All	octopus_v0.7.4_bwa	4968	3754	1214	99.556	98.637	99.094	275391	271637	329071	55461	272396
HG003	illumina	GIAB_v4.2.1	SimpleRepeat_homopolymer_4to6_GC_slop5	All	octopus_v0.7.4_vg	3729	3049	680	99.752	98.893	99.321	275391	272342	330214	56388	273146
HG003	illumina	GIAB_v4.2.1	SimpleRepeat_homopolymer_4to6_GC_slop5	INDEL	deepvariant_bwa	274	220	54	99.797	99.169	99.482	26484	26264	43335	16706	26575
HG003	illumina	GIAB_v4.2.1	SimpleRepeat_homopolymer_4to6_GC_slop5	INDEL	deepvariant_bwa_pangenome_aware	281	223	58	99.782	99.158	99.469	26483	26260	43235	16606	26571
HG003	illumina	GIAB_v4.2.1	SimpleRepeat_homopolymer_4to6_GC_slop5	INDEL	deepvariant_vg	201	134	67	99.749	99.494	99.621	26483	26349	44845	18107	26671
HG003	illumina	GIAB_v4.2.1	SimpleRepeat_homopolymer_4to6_GC_slop5	INDEL	deepvariant_vg_pangenome_aware	213	136	77	99.712	99.486	99.599	26483	26347	45119	18374	26668
HG003	illumina	GIAB_v4.2.1	SimpleRepeat_homopolymer_4to6_GC_slop5	INDEL	deepvariant_vg_pangenome_aware_hap_16	196	131	65	99.757	99.505	99.631	26483	26352	45089	18347	26677
HG003	illumina	GIAB_v4.2.1	SimpleRepeat_homopolymer_4to6_GC_slop5	INDEL	deepvariant_vg_pangenome_aware_hap_32	218	144	74	99.723	99.456	99.589	26483	26339	45040	18306	26660
HG003	illumina	GIAB_v4.2.1	SimpleRepeat_homopolymer_4to6_GC_slop5	INDEL	gatk_v3	1097	303	794	97.091	98.856	97.966	26484	26181	47502	20205	26503
HG003	illumina	GIAB_v4.2.1	SimpleRepeat_homopolymer_4to6_GC_slop5	INDEL	gatk_v4.6	1170	257	913	96.675	99.03	97.838	26484	26227	48128	20666	26549
HG003	illumina	GIAB_v4.2.1	SimpleRepeat_homopolymer_4to6_GC_slop5	INDEL	gatk_v4.6_dragen_functional_equivalence	485	205	280	98.958	99.226	99.092	26483	26278	46760	19879	26601
HG003	illumina	GIAB_v4.2.1	SimpleRepeat_homopolymer_4to6_GC_slop5	INDEL	gatk_v4.6_dragen_maximum_quality	476	200	276	98.973	99.245	99.109	26483	26283	46805	19923	26606
HG003	illumina	GIAB_v4.2.1	SimpleRepeat_homopolymer_4to6_GC_slop5	INDEL	octopus_v0.7.4_bwa	576	428	148	99.472	98.384	98.925	26484	26056	46464	18444	27872
HG003	illumina	GIAB_v4.2.1	SimpleRepeat_homopolymer_4to6_GC_slop5	INDEL	octopus_v0.7.4_vg	532	409	123	99.561	98.456	99.005	26484	26075	47132	19095	27914
HG003	illumina	GIAB_v4.2.1	SimpleRepeat_homopolymer_4to6_GC_slop5	SNP	deepvariant_bwa	1897	1467	430	99.827	99.411	99.619	248900	247433	287975	40062	247483
HG003	illumina	GIAB_v4.2.1	SimpleRepeat_homopolymer_4to6_GC_slop5	SNP	deepvariant_bwa_pangenome_aware	1693	1372	321	99.871	99.449	99.66	248901	247529	288533	40631	247581
HG003	illumina	GIAB_v4.2.1	SimpleRepeat_homopolymer_4to6_GC_slop5	SNP	deepvariant_vg	1134	685	449	99.819	99.725	99.772	248900	248215	297705	48971	248285
HG003	illumina	GIAB_v4.2.1	SimpleRepeat_homopolymer_4to6_GC_slop5	SNP	deepvariant_vg_pangenome_aware	1077	664	413	99.834	99.733	99.783	248901	248237	299348	50630	248305
HG003	illumina	GIAB_v4.2.1	SimpleRepeat_homopolymer_4to6_GC_slop5	SNP	deepvariant_vg_pangenome_aware_hap_16	1059	652	407	99.836	99.738	99.787	248901	248249	299084	50359	248318
HG003	illumina	GIAB_v4.2.1	SimpleRepeat_homopolymer_4to6_GC_slop5	SNP	deepvariant_vg_pangenome_aware_hap_32	1055	661	394	99.842	99.734	99.788	248901	248240	298997	50297	248306
HG003	illumina	GIAB_v4.2.1	SimpleRepeat_homopolymer_4to6_GC_slop5	SNP	gatk_v3	8316	1785	6531	97.425	99.283	98.345	248900	247115	303149	49490	247128
HG003	illumina	GIAB_v4.2.1	SimpleRepeat_homopolymer_4to6_GC_slop5	SNP	gatk_v4.6	8867	1720	7147	97.19	99.309	98.238	248900	247180	304456	50115	247194
HG003	illumina	GIAB_v4.2.1	SimpleRepeat_homopolymer_4to6_GC_slop5	SNP	gatk_v4.6_dragen_functional_equivalence	2716	1562	1154	99.536	99.372	99.454	248900	247338	288411	39905	247352
HG003	illumina	GIAB_v4.2.1	SimpleRepeat_homopolymer_4to6_GC_slop5	SNP	gatk_v4.6_dragen_maximum_quality	2707	1556	1151	99.537	99.375	99.456	248900	247344	288500	39991	247358
HG003	illumina	GIAB_v4.2.1	SimpleRepeat_homopolymer_4to6_GC_slop5	SNP	octopus_v0.7.4_bwa	4392	3326	1066	99.566	98.664	99.113	248907	245581	282607	37017	244524
HG003	illumina	GIAB_v4.2.1	SimpleRepeat_homopolymer_4to6_GC_slop5	SNP	octopus_v0.7.4_vg	3197	2640	557	99.773	98.939	99.354	248907	246267	283082	37293	245232
HG003	illumina	GIAB_v4.2.1	SimpleRepeat_homopolymer_4to6_slop5	All	deepvariant_bwa	7327	5781	1546	99.84	99.401	99.62	965170	959389	1157633	193335	962752
HG003	illumina	GIAB_v4.2.1	SimpleRepeat_homopolymer_4to6_slop5	All	deepvariant_bwa_pangenome_aware	6692	5497	1195	99.876	99.43	99.653	965170	959673	1158413	194184	963034
HG003	illumina	GIAB_v4.2.1	SimpleRepeat_homopolymer_4to6_slop5	All	deepvariant_vg	4263	2504	1759	99.818	99.741	99.779	965169	962665	1213554	245663	966132
HG003	illumina	GIAB_v4.2.1	SimpleRepeat_homopolymer_4to6_slop5	All	deepvariant_vg_pangenome_aware	3949	2402	1547	99.84	99.751	99.795	965170	962768	1218309	250546	966216
HG003	illumina	GIAB_v4.2.1	SimpleRepeat_homopolymer_4to6_slop5	All	deepvariant_vg_pangenome_aware_hap_16	3934	2393	1541	99.841	99.752	99.796	965171	962778	1232580	264804	966235
HG003	illumina	GIAB_v4.2.1	SimpleRepeat_homopolymer_4to6_slop5	All	deepvariant_vg_pangenome_aware_hap_32	3900	2460	1440	99.851	99.745	99.798	965170	962710	1218936	251342	966154
HG003	illumina	GIAB_v4.2.1	SimpleRepeat_homopolymer_4to6_slop5	All	gatk_v3	22751	7305	15446	98.418	99.243	98.829	965167	957862	1217485	240959	961080
HG003	illumina	GIAB_v4.2.1	SimpleRepeat_homopolymer_4to6_slop5	All	gatk_v4.6	22992	6878	16114	98.352	99.287	98.817	965167	958289	1221087	243459	961514
HG003	illumina	GIAB_v4.2.1	SimpleRepeat_homopolymer_4to6_slop5	All	gatk_v4.6_dragen_functional_equivalence	9975	5938	4037	99.582	99.385	99.483	965166	959228	1180429	213921	962471
HG003	illumina	GIAB_v4.2.1	SimpleRepeat_homopolymer_4to6_slop5	All	gatk_v4.6_dragen_maximum_quality	9944	5917	4027	99.583	99.387	99.485	965166	959249	1180766	214248	962491
HG003	illumina	GIAB_v4.2.1	SimpleRepeat_homopolymer_4to6_slop5	All	octopus_v0.7.4_bwa	16429	12949	3480	99.637	98.659	99.146	965337	952388	1144390	184426	956484
HG003	illumina	GIAB_v4.2.1	SimpleRepeat_homopolymer_4to6_slop5	All	octopus_v0.7.4_vg	11951	9733	2218	99.769	98.992	99.379	965340	955607	1147978	185888	959872
HG003	illumina	GIAB_v4.2.1	SimpleRepeat_homopolymer_4to6_slop5	INDEL	deepvariant_bwa	1142	846	296	99.786	99.378	99.582	135975	135129	215393	76989	138108
HG003	illumina	GIAB_v4.2.1	SimpleRepeat_homopolymer_4to6_slop5	INDEL	deepvariant_bwa_pangenome_aware	1119	838	281	99.797	99.384	99.59	135974	135136	215222	76826	138115
HG003	illumina	GIAB_v4.2.1	SimpleRepeat_homopolymer_4to6_slop5	INDEL	deepvariant_vg	870	529	341	99.754	99.611	99.682	135974	135445	219775	80969	138465
HG003	illumina	GIAB_v4.2.1	SimpleRepeat_homopolymer_4to6_slop5	INDEL	deepvariant_vg_pangenome_aware	911	550	361	99.74	99.596	99.668	135974	135424	220313	81507	138445
HG003	illumina	GIAB_v4.2.1	SimpleRepeat_homopolymer_4to6_slop5	INDEL	deepvariant_vg_pangenome_aware_hap_16	874	521	353	99.746	99.617	99.681	135975	135454	220673	81841	138479
HG003	illumina	GIAB_v4.2.1	SimpleRepeat_homopolymer_4to6_slop5	INDEL	deepvariant_vg_pangenome_aware_hap_32	890	555	335	99.759	99.592	99.675	135974	135419	220113	81334	138444
HG003	illumina	GIAB_v4.2.1	SimpleRepeat_homopolymer_4to6_slop5	INDEL	gatk_v3	3305	1252	2053	98.532	99.079	98.805	135971	134719	227711	87874	137784
HG003	illumina	GIAB_v4.2.1	SimpleRepeat_homopolymer_4to6_slop5	INDEL	gatk_v4.6	3070	1031	2039	98.544	99.242	98.892	135971	134940	228731	88686	138006
HG003	illumina	GIAB_v4.2.1	SimpleRepeat_homopolymer_4to6_slop5	INDEL	gatk_v4.6_dragen_functional_equivalence	1426	729	697	99.499	99.464	99.481	135970	135241	225290	86263	138330
HG003	illumina	GIAB_v4.2.1	SimpleRepeat_homopolymer_4to6_slop5	INDEL	gatk_v4.6_dragen_maximum_quality	1402	715	687	99.506	99.474	99.49	135970	135255	225449	86419	138343
HG003	illumina	GIAB_v4.2.1	SimpleRepeat_homopolymer_4to6_slop5	INDEL	octopus_v0.7.4_bwa	2407	1808	599	99.583	98.67	99.124	135974	134166	224457	80798	143060
HG003	illumina	GIAB_v4.2.1	SimpleRepeat_homopolymer_4to6_slop5	INDEL	octopus_v0.7.4_vg	2219	1703	516	99.641	98.748	99.192	135984	134281	226635	82876	143243
HG003	illumina	GIAB_v4.2.1	SimpleRepeat_homopolymer_4to6_slop5	SNP	deepvariant_bwa	6185	4935	1250	99.849	99.405	99.627	829195	824260	942240	116346	824644
HG003	illumina	GIAB_v4.2.1	SimpleRepeat_homopolymer_4to6_slop5	SNP	deepvariant_bwa_pangenome_aware	5573	4659	914	99.889	99.438	99.663	829196	824537	943191	117358	824919
HG003	illumina	GIAB_v4.2.1	SimpleRepeat_homopolymer_4to6_slop5	SNP	deepvariant_vg	3393	1975	1418	99.829	99.762	99.795	829195	827220	993779	164694	827667
HG003	illumina	GIAB_v4.2.1	SimpleRepeat_homopolymer_4to6_slop5	SNP	deepvariant_vg_pangenome_aware	3038	1852	1186	99.857	99.777	99.817	829196	827344	997996	169039	827771
HG003	illumina	GIAB_v4.2.1	SimpleRepeat_homopolymer_4to6_slop5	SNP	deepvariant_vg_pangenome_aware_hap_16	3060	1872	1188	99.857	99.774	99.815	829196	827324	1011907	182963	827756
HG003	illumina	GIAB_v4.2.1	SimpleRepeat_homopolymer_4to6_slop5	SNP	deepvariant_vg_pangenome_aware_hap_32	3010	1905	1105	99.867	99.77	99.818	829196	827291	998823	170008	827710
HG003	illumina	GIAB_v4.2.1	SimpleRepeat_homopolymer_4to6_slop5	SNP	gatk_v3	19446	6053	13393	98.399	99.27	98.833	829196	823143	989774	153085	823296
HG003	illumina	GIAB_v4.2.1	SimpleRepeat_homopolymer_4to6_slop5	SNP	gatk_v4.6	19922	5847	14075	98.32	99.295	98.805	829196	823349	992356	154773	823508
HG003	illumina	GIAB_v4.2.1	SimpleRepeat_homopolymer_4to6_slop5	SNP	gatk_v4.6_dragen_functional_equivalence	8549	5209	3340	99.596	99.372	99.484	829196	823987	955139	127658	824141
HG003	illumina	GIAB_v4.2.1	SimpleRepeat_homopolymer_4to6_slop5	SNP	gatk_v4.6_dragen_maximum_quality	8542	5202	3340	99.596	99.373	99.484	829196	823994	955317	127829	824148
HG003	illumina	GIAB_v4.2.1	SimpleRepeat_homopolymer_4to6_slop5	SNP	octopus_v0.7.4_bwa	14022	11141	2881	99.647	98.657	99.15	829363	818222	919933	103628	813424
HG003	illumina	GIAB_v4.2.1	SimpleRepeat_homopolymer_4to6_slop5	SNP	octopus_v0.7.4_vg	9732	8030	1702	99.792	99.032	99.411	829356	821326	921343	103012	816629
HG003	illumina	GIAB_v4.2.1	SimpleRepeat_homopolymer_7to11_AT_slop5	All	deepvariant_bwa	398	284	114	99.932	99.829	99.88	165703	165419	219564	52652	166798
HG003	illumina	GIAB_v4.2.1	SimpleRepeat_homopolymer_7to11_AT_slop5	All	deepvariant_bwa_pangenome_aware	444	319	125	99.925	99.807	99.866	165703	165384	219302	52431	166746
HG003	illumina	GIAB_v4.2.1	SimpleRepeat_homopolymer_7to11_AT_slop5	All	deepvariant_vg	361	204	157	99.906	99.877	99.891	165704	165500	223028	55945	166926
HG003	illumina	GIAB_v4.2.1	SimpleRepeat_homopolymer_7to11_AT_slop5	All	deepvariant_vg_pangenome_aware	443	258	185	99.889	99.844	99.866	165703	165445	222958	55916	166857
HG003	illumina	GIAB_v4.2.1	SimpleRepeat_homopolymer_7to11_AT_slop5	All	deepvariant_vg_pangenome_aware_hap_16	361	198	163	99.902	99.881	99.891	165703	165505	224016	56924	166929
HG003	illumina	GIAB_v4.2.1	SimpleRepeat_homopolymer_7to11_AT_slop5	All	deepvariant_vg_pangenome_aware_hap_32	393	228	165	99.901	99.862	99.881	165703	165475	223398	56353	166880
HG003	illumina	GIAB_v4.2.1	SimpleRepeat_homopolymer_7to11_AT_slop5	All	gatk_v3	1195	419	776	99.536	99.747	99.641	165703	165284	224676	57374	166526
HG003	illumina	GIAB_v4.2.1	SimpleRepeat_homopolymer_7to11_AT_slop5	All	gatk_v4.6	1123	373	750	99.552	99.775	99.663	165703	165330	224846	57526	166570
HG003	illumina	GIAB_v4.2.1	SimpleRepeat_homopolymer_7to11_AT_slop5	All	gatk_v4.6_dragen_functional_equivalence	540	296	244	99.854	99.821	99.837	165703	165407	221754	54860	166650
HG003	illumina	GIAB_v4.2.1	SimpleRepeat_homopolymer_7to11_AT_slop5	All	gatk_v4.6_dragen_maximum_quality	530	290	240	99.856	99.825	99.84	165703	165413	221815	54919	166656
HG003	illumina	GIAB_v4.2.1	SimpleRepeat_homopolymer_7to11_AT_slop5	All	octopus_v0.7.4_bwa	2074	1813	261	99.845	98.906	99.373	165713	163900	218051	50127	167663
HG003	illumina	GIAB_v4.2.1	SimpleRepeat_homopolymer_7to11_AT_slop5	All	octopus_v0.7.4_vg	2000	1712	288	99.829	98.967	99.396	165714	164002	219476	51260	167928
HG003	illumina	GIAB_v4.2.1	SimpleRepeat_homopolymer_7to11_AT_slop5	INDEL	deepvariant_bwa	252	186	66	99.934	99.814	99.874	99818	99632	133149	32583	100500
HG003	illumina	GIAB_v4.2.1	SimpleRepeat_homopolymer_7to11_AT_slop5	INDEL	deepvariant_bwa_pangenome_aware	296	217	79	99.921	99.783	99.852	99818	99601	132951	32401	100471
HG003	illumina	GIAB_v4.2.1	SimpleRepeat_homopolymer_7to11_AT_slop5	INDEL	deepvariant_vg	251	149	102	99.899	99.851	99.875	99819	99670	134381	33710	100569
HG003	illumina	GIAB_v4.2.1	SimpleRepeat_homopolymer_7to11_AT_slop5	INDEL	deepvariant_vg_pangenome_aware	308	193	115	99.886	99.807	99.846	99818	99625	134297	33653	100529
HG003	illumina	GIAB_v4.2.1	SimpleRepeat_homopolymer_7to11_AT_slop5	INDEL	deepvariant_vg_pangenome_aware_hap_16	254	143	111	99.89	99.857	99.873	99818	99675	134527	33845	100571
HG003	illumina	GIAB_v4.2.1	SimpleRepeat_homopolymer_7to11_AT_slop5	INDEL	deepvariant_vg_pangenome_aware_hap_32	281	172	109	99.892	99.828	99.86	99818	99646	134325	33668	100548
HG003	illumina	GIAB_v4.2.1	SimpleRepeat_homopolymer_7to11_AT_slop5	INDEL	gatk_v3	584	264	320	99.683	99.736	99.709	99818	99554	136454	35611	100523
HG003	illumina	GIAB_v4.2.1	SimpleRepeat_homopolymer_7to11_AT_slop5	INDEL	gatk_v4.6	536	237	299	99.704	99.763	99.733	99818	99581	136535	35688	100548
HG003	illumina	GIAB_v4.2.1	SimpleRepeat_homopolymer_7to11_AT_slop5	INDEL	gatk_v4.6_dragen_functional_equivalence	310	178	132	99.869	99.822	99.845	99818	99640	135541	34797	100612
HG003	illumina	GIAB_v4.2.1	SimpleRepeat_homopolymer_7to11_AT_slop5	INDEL	gatk_v4.6_dragen_maximum_quality	304	175	129	99.872	99.825	99.848	99818	99643	135561	34817	100615
HG003	illumina	GIAB_v4.2.1	SimpleRepeat_homopolymer_7to11_AT_slop5	INDEL	octopus_v0.7.4_bwa	1049	880	169	99.845	99.118	99.48	99819	98939	144094	35162	108763
HG003	illumina	GIAB_v4.2.1	SimpleRepeat_homopolymer_7to11_AT_slop5	INDEL	octopus_v0.7.4_vg	1022	840	182	99.833	99.158	99.494	99818	98978	145118	36142	108794
HG003	illumina	GIAB_v4.2.1	SimpleRepeat_homopolymer_7to11_AT_slop5	SNP	deepvariant_bwa	146	98	48	99.928	99.851	99.889	65885	65787	86415	20069	66298
HG003	illumina	GIAB_v4.2.1	SimpleRepeat_homopolymer_7to11_AT_slop5	SNP	deepvariant_bwa_pangenome_aware	148	102	46	99.931	99.845	99.888	65885	65783	86351	20030	66275
HG003	illumina	GIAB_v4.2.1	SimpleRepeat_homopolymer_7to11_AT_slop5	SNP	deepvariant_vg	110	55	55	99.917	99.917	99.917	65885	65830	88647	22235	66357
HG003	illumina	GIAB_v4.2.1	SimpleRepeat_homopolymer_7to11_AT_slop5	SNP	deepvariant_vg_pangenome_aware	135	65	70	99.895	99.901	99.898	65885	65820	88661	22263	66328
HG003	illumina	GIAB_v4.2.1	SimpleRepeat_homopolymer_7to11_AT_slop5	SNP	deepvariant_vg_pangenome_aware_hap_16	107	55	52	99.922	99.917	99.919	65885	65830	89489	23079	66358
HG003	illumina	GIAB_v4.2.1	SimpleRepeat_homopolymer_7to11_AT_slop5	SNP	deepvariant_vg_pangenome_aware_hap_32	112	56	56	99.916	99.915	99.915	65885	65829	89073	22685	66332
HG003	illumina	GIAB_v4.2.1	SimpleRepeat_homopolymer_7to11_AT_slop5	SNP	gatk_v3	611	155	456	99.314	99.765	99.539	65885	65730	88222	21763	66003
HG003	illumina	GIAB_v4.2.1	SimpleRepeat_homopolymer_7to11_AT_slop5	SNP	gatk_v4.6	587	136	451	99.322	99.794	99.557	65885	65749	88311	21838	66022
HG003	illumina	GIAB_v4.2.1	SimpleRepeat_homopolymer_7to11_AT_slop5	SNP	gatk_v4.6_dragen_functional_equivalence	230	118	112	99.831	99.821	99.826	65885	65767	86213	20063	66038
HG003	illumina	GIAB_v4.2.1	SimpleRepeat_homopolymer_7to11_AT_slop5	SNP	gatk_v4.6_dragen_maximum_quality	226	115	111	99.832	99.825	99.828	65885	65770	86254	20102	66041
HG003	illumina	GIAB_v4.2.1	SimpleRepeat_homopolymer_7to11_AT_slop5	SNP	octopus_v0.7.4_bwa	1025	933	92	99.844	98.584	99.21	65894	64961	73957	14965	58900
HG003	illumina	GIAB_v4.2.1	SimpleRepeat_homopolymer_7to11_AT_slop5	SNP	octopus_v0.7.4_vg	978	872	106	99.821	98.677	99.246	65896	65024	74358	15118	59134
HG003	illumina	GIAB_v4.2.1	SimpleRepeat_homopolymer_7to11_GC_slop5	All	deepvariant_bwa	98	57	41	99.651	99.507	99.579	11562	11505	22725	10962	11722
HG003	illumina	GIAB_v4.2.1	SimpleRepeat_homopolymer_7to11_GC_slop5	All	deepvariant_bwa_pangenome_aware	104	60	44	99.626	99.481	99.553	11562	11502	22685	10922	11719
HG003	illumina	GIAB_v4.2.1	SimpleRepeat_homopolymer_7to11_GC_slop5	All	deepvariant_vg	114	71	43	99.635	99.386	99.51	11562	11491	23412	11647	11722
HG003	illumina	GIAB_v4.2.1	SimpleRepeat_homopolymer_7to11_GC_slop5	All	deepvariant_vg_pangenome_aware	131	80	51	99.566	99.308	99.437	11562	11482	23494	11733	11710
HG003	illumina	GIAB_v4.2.1	SimpleRepeat_homopolymer_7to11_GC_slop5	All	deepvariant_vg_pangenome_aware_hap_16	120	70	50	99.575	99.395	99.485	11562	11492	23482	11709	11723
HG003	illumina	GIAB_v4.2.1	SimpleRepeat_homopolymer_7to11_GC_slop5	All	deepvariant_vg_pangenome_aware_hap_32	125	74	51	99.567	99.36	99.463	11562	11488	23463	11693	11719
HG003	illumina	GIAB_v4.2.1	SimpleRepeat_homopolymer_7to11_GC_slop5	All	gatk_v3	472	94	378	96.862	99.187	98.011	11562	11468	23188	11144	11666
HG003	illumina	GIAB_v4.2.1	SimpleRepeat_homopolymer_7to11_GC_slop5	All	gatk_v4.6	540	92	448	96.302	99.204	97.731	11562	11470	23448	11332	11668
HG003	illumina	GIAB_v4.2.1	SimpleRepeat_homopolymer_7to11_GC_slop5	All	gatk_v4.6_dragen_functional_equivalence	218	111	107	99.09	99.04	99.065	11562	11451	22482	10727	11648
HG003	illumina	GIAB_v4.2.1	SimpleRepeat_homopolymer_7to11_GC_slop5	All	gatk_v4.6_dragen_maximum_quality	220	111	109	99.073	99.04	99.056	11562	11451	22518	10762	11647
HG003	illumina	GIAB_v4.2.1	SimpleRepeat_homopolymer_7to11_GC_slop5	All	octopus_v0.7.4_bwa	377	311	66	99.423	97.31	98.355	11562	11251	20745	9314	11365
HG003	illumina	GIAB_v4.2.1	SimpleRepeat_homopolymer_7to11_GC_slop5	All	octopus_v0.7.4_vg	435	354	81	99.292	96.938	98.101	11562	11208	21184	9738	11365
HG003	illumina	GIAB_v4.2.1	SimpleRepeat_homopolymer_7to11_GC_slop5	INDEL	deepvariant_bwa	73	45	28	99.564	99.283	99.423	6277	6232	13394	6968	6398
HG003	illumina	GIAB_v4.2.1	SimpleRepeat_homopolymer_7to11_GC_slop5	INDEL	deepvariant_bwa_pangenome_aware	84	51	33	99.486	99.188	99.337	6277	6226	13329	6905	6391
HG003	illumina	GIAB_v4.2.1	SimpleRepeat_homopolymer_7to11_GC_slop5	INDEL	deepvariant_vg	87	50	37	99.425	99.203	99.314	6277	6227	13647	7215	6395
HG003	illumina	GIAB_v4.2.1	SimpleRepeat_homopolymer_7to11_GC_slop5	INDEL	deepvariant_vg_pangenome_aware	103	61	42	99.346	99.028	99.187	6277	6216	13665	7239	6384
HG003	illumina	GIAB_v4.2.1	SimpleRepeat_homopolymer_7to11_GC_slop5	INDEL	deepvariant_vg_pangenome_aware_hap_16	95	53	42	99.347	99.156	99.251	6277	6224	13686	7253	6391
HG003	illumina	GIAB_v4.2.1	SimpleRepeat_homopolymer_7to11_GC_slop5	INDEL	deepvariant_vg_pangenome_aware_hap_32	98	56	42	99.347	99.108	99.227	6277	6221	13660	7229	6389
HG003	illumina	GIAB_v4.2.1	SimpleRepeat_homopolymer_7to11_GC_slop5	INDEL	gatk_v3	209	80	129	98.015	98.726	98.369	6277	6197	13557	7059	6369
HG003	illumina	GIAB_v4.2.1	SimpleRepeat_homopolymer_7to11_GC_slop5	INDEL	gatk_v4.6	246	77	169	97.416	98.773	98.09	6277	6200	13696	7155	6372
HG003	illumina	GIAB_v4.2.1	SimpleRepeat_homopolymer_7to11_GC_slop5	INDEL	gatk_v4.6_dragen_functional_equivalence	175	86	89	98.621	98.63	98.625	6277	6191	13523	7070	6364
HG003	illumina	GIAB_v4.2.1	SimpleRepeat_homopolymer_7to11_GC_slop5	INDEL	gatk_v4.6_dragen_maximum_quality	178	87	91	98.59	98.614	98.602	6277	6190	13543	7090	6362
HG003	illumina	GIAB_v4.2.1	SimpleRepeat_homopolymer_7to11_GC_slop5	INDEL	octopus_v0.7.4_bwa	283	221	62	99.06	96.479	97.752	6277	6056	13102	6506	6534
HG003	illumina	GIAB_v4.2.1	SimpleRepeat_homopolymer_7to11_GC_slop5	INDEL	octopus_v0.7.4_vg	312	244	68	98.968	96.113	97.52	6277	6033	13326	6734	6524
HG003	illumina	GIAB_v4.2.1	SimpleRepeat_homopolymer_7to11_GC_slop5	SNP	deepvariant_bwa	25	12	13	99.756	99.773	99.764	5285	5273	9331	3994	5324
HG003	illumina	GIAB_v4.2.1	SimpleRepeat_homopolymer_7to11_GC_slop5	SNP	deepvariant_bwa_pangenome_aware	20	9	11	99.794	99.83	99.812	5285	5276	9356	4017	5328
HG003	illumina	GIAB_v4.2.1	SimpleRepeat_homopolymer_7to11_GC_slop5	SNP	deepvariant_vg	27	21	6	99.887	99.603	99.745	5285	5264	9765	4432	5327
HG003	illumina	GIAB_v4.2.1	SimpleRepeat_homopolymer_7to11_GC_slop5	SNP	deepvariant_vg_pangenome_aware	28	19	9	99.831	99.64	99.735	5285	5266	9829	4494	5326
HG003	illumina	GIAB_v4.2.1	SimpleRepeat_homopolymer_7to11_GC_slop5	SNP	deepvariant_vg_pangenome_aware_hap_16	25	17	8	99.85	99.678	99.764	5285	5268	9796	4456	5332
HG003	illumina	GIAB_v4.2.1	SimpleRepeat_homopolymer_7to11_GC_slop5	SNP	deepvariant_vg_pangenome_aware_hap_32	27	18	9	99.831	99.659	99.745	5285	5267	9803	4464	5330
HG003	illumina	GIAB_v4.2.1	SimpleRepeat_homopolymer_7to11_GC_slop5	SNP	gatk_v3	263	14	249	95.51	99.735	97.577	5285	5271	9631	4085	5297
HG003	illumina	GIAB_v4.2.1	SimpleRepeat_homopolymer_7to11_GC_slop5	SNP	gatk_v4.6	294	15	279	94.996	99.716	97.299	5285	5270	9752	4177	5296
HG003	illumina	GIAB_v4.2.1	SimpleRepeat_homopolymer_7to11_GC_slop5	SNP	gatk_v4.6_dragen_functional_equivalence	43	25	18	99.661	99.527	99.594	5285	5260	8959	3657	5284
HG003	illumina	GIAB_v4.2.1	SimpleRepeat_homopolymer_7to11_GC_slop5	SNP	gatk_v4.6_dragen_maximum_quality	42	24	18	99.661	99.546	99.603	5285	5261	8975	3672	5285
HG003	illumina	GIAB_v4.2.1	SimpleRepeat_homopolymer_7to11_GC_slop5	SNP	octopus_v0.7.4_bwa	94	90	4	99.917	98.297	99.1	5285	5195	7643	2808	4831
HG003	illumina	GIAB_v4.2.1	SimpleRepeat_homopolymer_7to11_GC_slop5	SNP	octopus_v0.7.4_vg	123	110	13	99.732	97.919	98.817	5285	5175	7858	3004	4841
HG003	illumina	GIAB_v4.2.1	SimpleRepeat_homopolymer_7to11_slop5	All	deepvariant_bwa	482	334	148	99.917	99.811	99.864	176486	176152	240775	62901	177726
HG003	illumina	GIAB_v4.2.1	SimpleRepeat_homopolymer_7to11_slop5	All	deepvariant_bwa_pangenome_aware	533	373	160	99.91	99.789	99.849	176486	176113	240470	62640	177670
HG003	illumina	GIAB_v4.2.1	SimpleRepeat_homopolymer_7to11_slop5	All	deepvariant_vg	458	268	190	99.893	99.848	99.87	176487	176219	244896	66853	177853
HG003	illumina	GIAB_v4.2.1	SimpleRepeat_homopolymer_7to11_slop5	All	deepvariant_vg_pangenome_aware	549	328	221	99.876	99.814	99.845	176486	176158	244909	66912	177776
HG003	illumina	GIAB_v4.2.1	SimpleRepeat_homopolymer_7to11_slop5	All	deepvariant_vg_pangenome_aware_hap_16	468	265	203	99.886	99.85	99.868	176486	176221	245951	67895	177853
HG003	illumina	GIAB_v4.2.1	SimpleRepeat_homopolymer_7to11_slop5	All	deepvariant_vg_pangenome_aware_hap_32	502	298	204	99.885	99.831	99.858	176486	176188	245319	67313	177802
HG003	illumina	GIAB_v4.2.1	SimpleRepeat_homopolymer_7to11_slop5	All	gatk_v3	1656	507	1149	99.356	99.713	99.534	176486	175979	246380	67831	177400
HG003	illumina	GIAB_v4.2.1	SimpleRepeat_homopolymer_7to11_slop5	All	gatk_v4.6	1645	458	1187	99.336	99.74	99.538	176486	176028	246803	68169	177447
HG003	illumina	GIAB_v4.2.1	SimpleRepeat_homopolymer_7to11_slop5	All	gatk_v4.6_dragen_functional_equivalence	744	399	345	99.806	99.774	99.79	176486	176087	242763	64909	177509
HG003	illumina	GIAB_v4.2.1	SimpleRepeat_homopolymer_7to11_slop5	All	gatk_v4.6_dragen_maximum_quality	736	393	343	99.807	99.777	99.792	176486	176093	242860	65003	177514
HG003	illumina	GIAB_v4.2.1	SimpleRepeat_homopolymer_7to11_slop5	All	octopus_v0.7.4_bwa	2417	2096	321	99.82	98.812	99.313	176496	174400	237484	58885	178278
HG003	illumina	GIAB_v4.2.1	SimpleRepeat_homopolymer_7to11_slop5	All	octopus_v0.7.4_vg	2397	2035	362	99.798	98.847	99.32	176497	174462	239344	60433	178549
HG003	illumina	GIAB_v4.2.1	SimpleRepeat_homopolymer_7to11_slop5	INDEL	deepvariant_bwa	318	226	92	99.914	99.786	99.85	105749	105523	145837	39194	106551
HG003	illumina	GIAB_v4.2.1	SimpleRepeat_homopolymer_7to11_slop5	INDEL	deepvariant_bwa_pangenome_aware	370	263	107	99.9	99.751	99.825	105749	105486	145576	38953	106516
HG003	illumina	GIAB_v4.2.1	SimpleRepeat_homopolymer_7to11_slop5	INDEL	deepvariant_vg	325	193	132	99.876	99.817	99.846	105750	105557	147317	40567	106618
HG003	illumina	GIAB_v4.2.1	SimpleRepeat_homopolymer_7to11_slop5	INDEL	deepvariant_vg_pangenome_aware	391	245	146	99.863	99.768	99.815	105749	105504	147252	40535	106571
HG003	illumina	GIAB_v4.2.1	SimpleRepeat_homopolymer_7to11_slop5	INDEL	deepvariant_vg_pangenome_aware_hap_16	341	193	148	99.861	99.817	99.839	105749	105556	147499	40738	106613
HG003	illumina	GIAB_v4.2.1	SimpleRepeat_homopolymer_7to11_slop5	INDEL	deepvariant_vg_pangenome_aware_hap_32	368	224	144	99.865	99.788	99.826	105749	105525	147273	40539	106590
HG003	illumina	GIAB_v4.2.1	SimpleRepeat_homopolymer_7to11_slop5	INDEL	gatk_v3	786	339	447	99.582	99.679	99.63	105749	105410	149288	42298	106543
HG003	illumina	GIAB_v4.2.1	SimpleRepeat_homopolymer_7to11_slop5	INDEL	gatk_v4.6	770	308	462	99.568	99.709	99.638	105749	105441	149506	42472	106572
HG003	illumina	GIAB_v4.2.1	SimpleRepeat_homopolymer_7to11_slop5	INDEL	gatk_v4.6_dragen_functional_equivalence	473	257	216	99.798	99.757	99.777	105749	105492	148342	41497	106629
HG003	illumina	GIAB_v4.2.1	SimpleRepeat_homopolymer_7to11_slop5	INDEL	gatk_v4.6_dragen_maximum_quality	470	255	215	99.799	99.759	99.779	105749	105494	148382	41537	106630
HG003	illumina	GIAB_v4.2.1	SimpleRepeat_homopolymer_7to11_slop5	INDEL	octopus_v0.7.4_bwa	1310	1084	226	99.804	98.975	99.388	105750	104666	156313	41258	114829
HG003	illumina	GIAB_v4.2.1	SimpleRepeat_homopolymer_7to11_slop5	INDEL	octopus_v0.7.4_vg	1314	1070	244	99.788	98.988	99.386	105749	104679	157554	42467	114843
HG003	illumina	GIAB_v4.2.1	SimpleRepeat_homopolymer_7to11_slop5	SNP	deepvariant_bwa	164	108	56	99.921	99.847	99.884	70737	70629	94938	23707	71175
HG003	illumina	GIAB_v4.2.1	SimpleRepeat_homopolymer_7to11_slop5	SNP	deepvariant_bwa_pangenome_aware	163	110	53	99.926	99.844	99.885	70737	70627	94894	23687	71154
HG003	illumina	GIAB_v4.2.1	SimpleRepeat_homopolymer_7to11_slop5	SNP	deepvariant_vg	133	75	58	99.919	99.894	99.906	70737	70662	97579	26286	71235
HG003	illumina	GIAB_v4.2.1	SimpleRepeat_homopolymer_7to11_slop5	SNP	deepvariant_vg_pangenome_aware	158	83	75	99.895	99.883	99.889	70737	70654	97657	26377	71205
HG003	illumina	GIAB_v4.2.1	SimpleRepeat_homopolymer_7to11_slop5	SNP	deepvariant_vg_pangenome_aware_hap_16	127	72	55	99.923	99.898	99.91	70737	70665	98452	27157	71240
HG003	illumina	GIAB_v4.2.1	SimpleRepeat_homopolymer_7to11_slop5	SNP	deepvariant_vg_pangenome_aware_hap_32	134	74	60	99.916	99.895	99.905	70737	70663	98046	26774	71212
HG003	illumina	GIAB_v4.2.1	SimpleRepeat_homopolymer_7to11_slop5	SNP	gatk_v3	870	168	702	99.019	99.763	99.39	70737	70569	97092	25533	70857
HG003	illumina	GIAB_v4.2.1	SimpleRepeat_homopolymer_7to11_slop5	SNP	gatk_v4.6	875	150	725	98.987	99.788	99.386	70737	70587	97297	25697	70875
HG003	illumina	GIAB_v4.2.1	SimpleRepeat_homopolymer_7to11_slop5	SNP	gatk_v4.6_dragen_functional_equivalence	271	142	129	99.818	99.799	99.808	70737	70595	94421	23412	70880
HG003	illumina	GIAB_v4.2.1	SimpleRepeat_homopolymer_7to11_slop5	SNP	gatk_v4.6_dragen_maximum_quality	266	138	128	99.82	99.805	99.812	70737	70599	94478	23466	70884
HG003	illumina	GIAB_v4.2.1	SimpleRepeat_homopolymer_7to11_slop5	SNP	octopus_v0.7.4_bwa	1107	1012	95	99.85	98.57	99.206	70746	69734	81171	17627	63449
HG003	illumina	GIAB_v4.2.1	SimpleRepeat_homopolymer_7to11_slop5	SNP	octopus_v0.7.4_vg	1083	965	118	99.815	98.636	99.222	70748	69783	81790	17966	63706
HG003	illumina	GIAB_v4.2.1	SimpleRepeat_homopolymer_ge12_AT_slop5	All	deepvariant_bwa	859	428	431	99.677	99.655	99.666	124111	123683	389516	256047	133038
HG003	illumina	GIAB_v4.2.1	SimpleRepeat_homopolymer_ge12_AT_slop5	All	deepvariant_bwa_pangenome_aware	962	483	479	99.641	99.611	99.626	124111	123628	388668	255222	132967
HG003	illumina	GIAB_v4.2.1	SimpleRepeat_homopolymer_ge12_AT_slop5	All	deepvariant_vg	962	474	488	99.634	99.618	99.626	124111	123637	394140	260626	133026
HG003	illumina	GIAB_v4.2.1	SimpleRepeat_homopolymer_ge12_AT_slop5	All	deepvariant_vg_pangenome_aware	1043	521	522	99.609	99.58	99.594	124111	123590	393598	260109	132967
HG003	illumina	GIAB_v4.2.1	SimpleRepeat_homopolymer_ge12_AT_slop5	All	deepvariant_vg_pangenome_aware_hap_16	995	500	495	99.629	99.597	99.613	124111	123611	393999	260521	132983
HG003	illumina	GIAB_v4.2.1	SimpleRepeat_homopolymer_ge12_AT_slop5	All	deepvariant_vg_pangenome_aware_hap_32	1020	515	505	99.622	99.585	99.603	124111	123596	393166	259697	132964
HG003	illumina	GIAB_v4.2.1	SimpleRepeat_homopolymer_ge12_AT_slop5	All	gatk_v3	5513	1298	4215	96.905	98.954	97.919	124111	122813	401087	264898	131974
HG003	illumina	GIAB_v4.2.1	SimpleRepeat_homopolymer_ge12_AT_slop5	All	gatk_v4.6	5466	1236	4230	96.896	99.004	97.939	124111	122875	402141	265887	132024
HG003	illumina	GIAB_v4.2.1	SimpleRepeat_homopolymer_ge12_AT_slop5	All	gatk_v4.6_dragen_functional_equivalence	1725	816	909	99.319	99.343	99.331	124111	123295	392548	259145	132494
HG003	illumina	GIAB_v4.2.1	SimpleRepeat_homopolymer_ge12_AT_slop5	All	gatk_v4.6_dragen_maximum_quality	1494	701	793	99.406	99.435	99.42	124111	123410	393004	259598	132613
HG003	illumina	GIAB_v4.2.1	SimpleRepeat_homopolymer_ge12_AT_slop5	All	octopus_v0.7.4_bwa	2378	1832	546	99.56	98.524	99.039	124112	122280	339169	215068	123555
HG003	illumina	GIAB_v4.2.1	SimpleRepeat_homopolymer_ge12_AT_slop5	All	octopus_v0.7.4_vg	2506	1869	637	99.487	98.494	98.988	124113	122244	344262	219973	123652
HG003	illumina	GIAB_v4.2.1	SimpleRepeat_homopolymer_ge12_AT_slop5	INDEL	deepvariant_bwa	806	406	400	99.669	99.638	99.653	112045	111639	343623	222689	120534
HG003	illumina	GIAB_v4.2.1	SimpleRepeat_homopolymer_ge12_AT_slop5	INDEL	deepvariant_bwa_pangenome_aware	897	454	443	99.634	99.595	99.614	112045	111591	343036	222108	120485
HG003	illumina	GIAB_v4.2.1	SimpleRepeat_homopolymer_ge12_AT_slop5	INDEL	deepvariant_vg	871	448	423	99.65	99.6	99.625	112045	111597	346956	226030	120503
HG003	illumina	GIAB_v4.2.1	SimpleRepeat_homopolymer_ge12_AT_slop5	INDEL	deepvariant_vg_pangenome_aware	941	484	457	99.622	99.568	99.595	112045	111561	346619	225696	120466
HG003	illumina	GIAB_v4.2.1	SimpleRepeat_homopolymer_ge12_AT_slop5	INDEL	deepvariant_vg_pangenome_aware_hap_16	904	468	436	99.639	99.582	99.61	112045	111577	346895	225979	120480
HG003	illumina	GIAB_v4.2.1	SimpleRepeat_homopolymer_ge12_AT_slop5	INDEL	deepvariant_vg_pangenome_aware_hap_32	930	482	448	99.63	99.57	99.6	112045	111563	346424	225506	120470
HG003	illumina	GIAB_v4.2.1	SimpleRepeat_homopolymer_ge12_AT_slop5	INDEL	gatk_v3	3135	1264	1871	98.461	98.872	98.666	112045	110781	343877	222312	119694
HG003	illumina	GIAB_v4.2.1	SimpleRepeat_homopolymer_ge12_AT_slop5	INDEL	gatk_v4.6	3046	1209	1837	98.489	98.921	98.705	112045	110836	344384	222809	119738
HG003	illumina	GIAB_v4.2.1	SimpleRepeat_homopolymer_ge12_AT_slop5	INDEL	gatk_v4.6_dragen_functional_equivalence	1684	804	880	99.273	99.282	99.277	112045	111241	347286	226211	120195
HG003	illumina	GIAB_v4.2.1	SimpleRepeat_homopolymer_ge12_AT_slop5	INDEL	gatk_v4.6_dragen_maximum_quality	1457	691	766	99.367	99.383	99.375	112045	111354	347505	226427	120312
HG003	illumina	GIAB_v4.2.1	SimpleRepeat_homopolymer_ge12_AT_slop5	INDEL	octopus_v0.7.4_bwa	2162	1625	537	99.536	98.55	99.041	112045	110420	311287	195649	115101
HG003	illumina	GIAB_v4.2.1	SimpleRepeat_homopolymer_ge12_AT_slop5	INDEL	octopus_v0.7.4_vg	2283	1687	596	99.485	98.494	98.987	112046	110359	315246	199585	115065
HG003	illumina	GIAB_v4.2.1	SimpleRepeat_homopolymer_ge12_AT_slop5	SNP	deepvariant_bwa	53	22	31	99.753	99.818	99.785	12066	12044	45893	33358	12504
HG003	illumina	GIAB_v4.2.1	SimpleRepeat_homopolymer_ge12_AT_slop5	SNP	deepvariant_bwa_pangenome_aware	65	29	36	99.712	99.76	99.736	12066	12037	45632	33114	12482
HG003	illumina	GIAB_v4.2.1	SimpleRepeat_homopolymer_ge12_AT_slop5	SNP	deepvariant_vg	91	26	65	99.484	99.785	99.634	12066	12040	47184	34596	12523
HG003	illumina	GIAB_v4.2.1	SimpleRepeat_homopolymer_ge12_AT_slop5	SNP	deepvariant_vg_pangenome_aware	102	37	65	99.483	99.693	99.588	12066	12029	46979	34413	12501
HG003	illumina	GIAB_v4.2.1	SimpleRepeat_homopolymer_ge12_AT_slop5	SNP	deepvariant_vg_pangenome_aware_hap_16	91	32	59	99.53	99.735	99.632	12066	12034	47104	34542	12503
HG003	illumina	GIAB_v4.2.1	SimpleRepeat_homopolymer_ge12_AT_slop5	SNP	deepvariant_vg_pangenome_aware_hap_32	90	33	57	99.546	99.727	99.636	12066	12033	46742	34191	12494
HG003	illumina	GIAB_v4.2.1	SimpleRepeat_homopolymer_ge12_AT_slop5	SNP	gatk_v3	2378	34	2344	83.972	99.718	91.17	12066	12032	57210	42586	12280
HG003	illumina	GIAB_v4.2.1	SimpleRepeat_homopolymer_ge12_AT_slop5	SNP	gatk_v4.6	2420	27	2393	83.698	99.776	91.033	12066	12039	57757	43078	12286
HG003	illumina	GIAB_v4.2.1	SimpleRepeat_homopolymer_ge12_AT_slop5	SNP	gatk_v4.6_dragen_functional_equivalence	41	12	29	99.765	99.901	99.833	12066	12054	45262	32934	12299
HG003	illumina	GIAB_v4.2.1	SimpleRepeat_homopolymer_ge12_AT_slop5	SNP	gatk_v4.6_dragen_maximum_quality	37	10	27	99.781	99.917	99.849	12066	12056	45499	33171	12301
HG003	illumina	GIAB_v4.2.1	SimpleRepeat_homopolymer_ge12_AT_slop5	SNP	octopus_v0.7.4_bwa	216	207	9	99.894	98.285	99.083	12067	11860	27882	19419	8454
HG003	illumina	GIAB_v4.2.1	SimpleRepeat_homopolymer_ge12_AT_slop5	SNP	octopus_v0.7.4_vg	223	182	41	99.525	98.492	99.006	12067	11885	29016	20388	8587
HG003	illumina	GIAB_v4.2.1	SimpleRepeat_homopolymer_ge12_GC_slop5	All	deepvariant_bwa	10	6	4	99.302	98.776	99.038	490	484	4437	3864	569
HG003	illumina	GIAB_v4.2.1	SimpleRepeat_homopolymer_ge12_GC_slop5	All	deepvariant_bwa_pangenome_aware	21	9	12	97.906	98.163	98.034	490	481	4384	3811	561
HG003	illumina	GIAB_v4.2.1	SimpleRepeat_homopolymer_ge12_GC_slop5	All	deepvariant_vg	18	9	9	98.44	98.163	98.301	490	481	4440	3863	568
HG003	illumina	GIAB_v4.2.1	SimpleRepeat_homopolymer_ge12_GC_slop5	All	deepvariant_vg_pangenome_aware	21	8	13	97.759	98.367	98.062	490	482	4459	3879	567
HG003	illumina	GIAB_v4.2.1	SimpleRepeat_homopolymer_ge12_GC_slop5	All	deepvariant_vg_pangenome_aware_hap_16	27	13	14	97.578	97.347	97.462	490	477	4467	3889	564
HG003	illumina	GIAB_v4.2.1	SimpleRepeat_homopolymer_ge12_GC_slop5	All	deepvariant_vg_pangenome_aware_hap_32	27	13	14	97.578	97.347	97.462	490	477	4452	3874	564
HG003	illumina	GIAB_v4.2.1	SimpleRepeat_homopolymer_ge12_GC_slop5	All	gatk_v3	30	17	13	97.662	96.531	97.093	490	473	4131	3575	543
HG003	illumina	GIAB_v4.2.1	SimpleRepeat_homopolymer_ge12_GC_slop5	All	gatk_v4.6	31	17	14	97.487	96.531	97.007	490	473	4143	3586	543
HG003	illumina	GIAB_v4.2.1	SimpleRepeat_homopolymer_ge12_GC_slop5	All	gatk_v4.6_dragen_functional_equivalence	25	14	11	98.032	97.143	97.585	490	476	4119	3560	548
HG003	illumina	GIAB_v4.2.1	SimpleRepeat_homopolymer_ge12_GC_slop5	All	gatk_v4.6_dragen_maximum_quality	25	14	11	98.032	97.143	97.585	490	476	4124	3565	548
HG003	illumina	GIAB_v4.2.1	SimpleRepeat_homopolymer_ge12_GC_slop5	All	octopus_v0.7.4_bwa	83	58	25	94.53	88.163	91.236	490	432	2958	2501	432
HG003	illumina	GIAB_v4.2.1	SimpleRepeat_homopolymer_ge12_GC_slop5	All	octopus_v0.7.4_vg	96	64	32	93.162	86.939	89.943	490	426	3124	2656	436
HG003	illumina	GIAB_v4.2.1	SimpleRepeat_homopolymer_ge12_GC_slop5	INDEL	deepvariant_bwa	10	6	4	99.087	98.37	98.727	368	362	3253	2815	434
HG003	illumina	GIAB_v4.2.1	SimpleRepeat_homopolymer_ge12_GC_slop5	INDEL	deepvariant_bwa_pangenome_aware	16	9	7	98.398	97.554	97.974	368	359	3232	2795	430
HG003	illumina	GIAB_v4.2.1	SimpleRepeat_homopolymer_ge12_GC_slop5	INDEL	deepvariant_vg	16	8	8	98.186	97.826	98.006	368	360	3239	2798	433
HG003	illumina	GIAB_v4.2.1	SimpleRepeat_homopolymer_ge12_GC_slop5	INDEL	deepvariant_vg_pangenome_aware	13	7	6	98.643	98.098	98.37	368	361	3244	2802	436
HG003	illumina	GIAB_v4.2.1	SimpleRepeat_homopolymer_ge12_GC_slop5	INDEL	deepvariant_vg_pangenome_aware_hap_16	21	11	10	97.732	97.011	97.37	368	357	3257	2816	431
HG003	illumina	GIAB_v4.2.1	SimpleRepeat_homopolymer_ge12_GC_slop5	INDEL	deepvariant_vg_pangenome_aware_hap_32	21	11	10	97.732	97.011	97.37	368	357	3237	2796	431
HG003	illumina	GIAB_v4.2.1	SimpleRepeat_homopolymer_ge12_GC_slop5	INDEL	gatk_v3	27	15	12	97.235	95.924	96.575	368	353	3001	2567	422
HG003	illumina	GIAB_v4.2.1	SimpleRepeat_homopolymer_ge12_GC_slop5	INDEL	gatk_v4.6	28	15	13	97.011	95.924	96.464	368	353	3011	2576	422
HG003	illumina	GIAB_v4.2.1	SimpleRepeat_homopolymer_ge12_GC_slop5	INDEL	gatk_v4.6_dragen_functional_equivalence	22	12	10	97.712	96.739	97.223	368	356	3066	2629	427
HG003	illumina	GIAB_v4.2.1	SimpleRepeat_homopolymer_ge12_GC_slop5	INDEL	gatk_v4.6_dragen_maximum_quality	22	12	10	97.712	96.739	97.223	368	356	3064	2627	427
HG003	illumina	GIAB_v4.2.1	SimpleRepeat_homopolymer_ge12_GC_slop5	INDEL	octopus_v0.7.4_bwa	74	49	25	93.671	86.685	90.043	368	319	2406	2011	370
HG003	illumina	GIAB_v4.2.1	SimpleRepeat_homopolymer_ge12_GC_slop5	INDEL	octopus_v0.7.4_vg	79	51	28	92.839	86.141	89.365	368	317	2475	2084	363
HG003	illumina	GIAB_v4.2.1	SimpleRepeat_homopolymer_ge12_GC_slop5	SNP	deepvariant_bwa	0	0	0	100	100	100	122	122	1184	1049	135
HG003	illumina	GIAB_v4.2.1	SimpleRepeat_homopolymer_ge12_GC_slop5	SNP	deepvariant_bwa_pangenome_aware	5	0	5	96.324	100	98.128	122	122	1152	1016	131
HG003	illumina	GIAB_v4.2.1	SimpleRepeat_homopolymer_ge12_GC_slop5	SNP	deepvariant_vg	2	1	1	99.265	99.18	99.222	122	121	1201	1065	135
HG003	illumina	GIAB_v4.2.1	SimpleRepeat_homopolymer_ge12_GC_slop5	SNP	deepvariant_vg_pangenome_aware	8	1	7	94.928	99.18	97.007	122	121	1215	1077	131
HG003	illumina	GIAB_v4.2.1	SimpleRepeat_homopolymer_ge12_GC_slop5	SNP	deepvariant_vg_pangenome_aware_hap_16	6	2	4	97.08	98.361	97.716	122	120	1210	1073	133
HG003	illumina	GIAB_v4.2.1	SimpleRepeat_homopolymer_ge12_GC_slop5	SNP	deepvariant_vg_pangenome_aware_hap_32	6	2	4	97.08	98.361	97.716	122	120	1215	1078	133
HG003	illumina	GIAB_v4.2.1	SimpleRepeat_homopolymer_ge12_GC_slop5	SNP	gatk_v3	3	2	1	99.18	98.361	98.769	122	120	1130	1008	121
HG003	illumina	GIAB_v4.2.1	SimpleRepeat_homopolymer_ge12_GC_slop5	SNP	gatk_v4.6	3	2	1	99.18	98.361	98.769	122	120	1132	1010	121
HG003	illumina	GIAB_v4.2.1	SimpleRepeat_homopolymer_ge12_GC_slop5	SNP	gatk_v4.6_dragen_functional_equivalence	3	2	1	99.18	98.361	98.769	122	120	1053	931	121
HG003	illumina	GIAB_v4.2.1	SimpleRepeat_homopolymer_ge12_GC_slop5	SNP	gatk_v4.6_dragen_maximum_quality	3	2	1	99.18	98.361	98.769	122	120	1060	938	121
HG003	illumina	GIAB_v4.2.1	SimpleRepeat_homopolymer_ge12_GC_slop5	SNP	octopus_v0.7.4_bwa	9	9	0	100	92.623	96.17	122	113	552	490	62
HG003	illumina	GIAB_v4.2.1	SimpleRepeat_homopolymer_ge12_GC_slop5	SNP	octopus_v0.7.4_vg	17	13	4	94.805	89.344	91.994	122	109	649	572	73
HG003	illumina	GIAB_v4.2.1	SimpleRepeat_homopolymer_ge12_slop5	All	deepvariant_bwa	869	434	435	99.675	99.652	99.663	124601	124167	393873	259831	133607
HG003	illumina	GIAB_v4.2.1	SimpleRepeat_homopolymer_ge12_slop5	All	deepvariant_bwa_pangenome_aware	983	492	491	99.634	99.605	99.619	124601	124109	392978	258959	133528
HG003	illumina	GIAB_v4.2.1	SimpleRepeat_homopolymer_ge12_slop5	All	deepvariant_vg	980	483	497	99.629	99.612	99.62	124601	124118	398501	264410	133594
HG003	illumina	GIAB_v4.2.1	SimpleRepeat_homopolymer_ge12_slop5	All	deepvariant_vg_pangenome_aware	1064	529	535	99.601	99.575	99.588	124601	124072	397979	263910	133534
HG003	illumina	GIAB_v4.2.1	SimpleRepeat_homopolymer_ge12_slop5	All	deepvariant_vg_pangenome_aware_hap_16	1022	513	509	99.62	99.588	99.604	124601	124088	398389	264333	133547
HG003	illumina	GIAB_v4.2.1	SimpleRepeat_homopolymer_ge12_slop5	All	deepvariant_vg_pangenome_aware_hap_32	1047	528	519	99.613	99.576	99.594	124601	124073	397537	263490	133528
HG003	illumina	GIAB_v4.2.1	SimpleRepeat_homopolymer_ge12_slop5	All	gatk_v3	5543	1315	4228	96.908	98.945	97.916	124601	123286	405149	268404	132517
HG003	illumina	GIAB_v4.2.1	SimpleRepeat_homopolymer_ge12_slop5	All	gatk_v4.6	5497	1253	4244	96.898	98.994	97.935	124601	123348	406213	269402	132567
HG003	illumina	GIAB_v4.2.1	SimpleRepeat_homopolymer_ge12_slop5	All	gatk_v4.6_dragen_functional_equivalence	1750	830	920	99.313	99.334	99.323	124601	123771	396594	262632	133042
HG003	illumina	GIAB_v4.2.1	SimpleRepeat_homopolymer_ge12_slop5	All	gatk_v4.6_dragen_maximum_quality	1519	715	804	99.4	99.426	99.413	124601	123886	397053	263088	133161
HG003	illumina	GIAB_v4.2.1	SimpleRepeat_homopolymer_ge12_slop5	All	octopus_v0.7.4_bwa	2461	1890	571	99.542	98.483	99.01	124602	122712	342085	217527	123987
HG003	illumina	GIAB_v4.2.1	SimpleRepeat_homopolymer_ge12_slop5	All	octopus_v0.7.4_vg	2602	1933	669	99.464	98.449	98.954	124603	122670	347342	222585	124088
HG003	illumina	GIAB_v4.2.1	SimpleRepeat_homopolymer_ge12_slop5	INDEL	deepvariant_bwa	816	412	404	99.667	99.633	99.65	112413	112001	346816	225444	120968
HG003	illumina	GIAB_v4.2.1	SimpleRepeat_homopolymer_ge12_slop5	INDEL	deepvariant_bwa_pangenome_aware	913	463	450	99.629	99.588	99.608	112413	111950	346211	224846	120915
HG003	illumina	GIAB_v4.2.1	SimpleRepeat_homopolymer_ge12_slop5	INDEL	deepvariant_vg	887	456	431	99.645	99.594	99.619	112413	111957	350136	228769	120936
HG003	illumina	GIAB_v4.2.1	SimpleRepeat_homopolymer_ge12_slop5	INDEL	deepvariant_vg_pangenome_aware	954	491	463	99.619	99.563	99.591	112413	111922	349806	228441	120902
HG003	illumina	GIAB_v4.2.1	SimpleRepeat_homopolymer_ge12_slop5	INDEL	deepvariant_vg_pangenome_aware_hap_16	925	479	446	99.632	99.574	99.603	112413	111934	350094	228737	120911
HG003	illumina	GIAB_v4.2.1	SimpleRepeat_homopolymer_ge12_slop5	INDEL	deepvariant_vg_pangenome_aware_hap_32	951	493	458	99.623	99.561	99.592	112413	111920	349601	228242	120901
HG003	illumina	GIAB_v4.2.1	SimpleRepeat_homopolymer_ge12_slop5	INDEL	gatk_v3	3162	1279	1883	98.457	98.862	98.659	112413	111134	346828	224829	120116
HG003	illumina	GIAB_v4.2.1	SimpleRepeat_homopolymer_ge12_slop5	INDEL	gatk_v4.6	3074	1224	1850	98.484	98.911	98.697	112413	111189	347343	225333	120160
HG003	illumina	GIAB_v4.2.1	SimpleRepeat_homopolymer_ge12_slop5	INDEL	gatk_v4.6_dragen_functional_equivalence	1706	816	890	99.268	99.274	99.271	112413	111597	350296	228784	120622
HG003	illumina	GIAB_v4.2.1	SimpleRepeat_homopolymer_ge12_slop5	INDEL	gatk_v4.6_dragen_maximum_quality	1479	703	776	99.361	99.375	99.368	112413	111710	350512	228997	120739
HG003	illumina	GIAB_v4.2.1	SimpleRepeat_homopolymer_ge12_slop5	INDEL	octopus_v0.7.4_bwa	2236	1674	562	99.516	98.511	99.011	112413	110739	313660	197627	115471
HG003	illumina	GIAB_v4.2.1	SimpleRepeat_homopolymer_ge12_slop5	INDEL	octopus_v0.7.4_vg	2362	1738	624	99.462	98.454	98.955	112414	110676	317682	201630	115428
HG003	illumina	GIAB_v4.2.1	SimpleRepeat_homopolymer_ge12_slop5	SNP	deepvariant_bwa	53	22	31	99.755	99.819	99.787	12188	12166	47057	34387	12639
HG003	illumina	GIAB_v4.2.1	SimpleRepeat_homopolymer_ge12_slop5	SNP	deepvariant_bwa_pangenome_aware	70	29	41	99.676	99.762	99.719	12188	12159	46767	34113	12613
HG003	illumina	GIAB_v4.2.1	SimpleRepeat_homopolymer_ge12_slop5	SNP	deepvariant_vg	93	27	66	99.481	99.778	99.629	12188	12161	48365	35641	12658
HG003	illumina	GIAB_v4.2.1	SimpleRepeat_homopolymer_ge12_slop5	SNP	deepvariant_vg_pangenome_aware	110	38	72	99.433	99.688	99.56	12188	12150	48173	35469	12632
HG003	illumina	GIAB_v4.2.1	SimpleRepeat_homopolymer_ge12_slop5	SNP	deepvariant_vg_pangenome_aware_hap_16	97	34	63	99.504	99.721	99.612	12188	12154	48295	35596	12636
HG003	illumina	GIAB_v4.2.1	SimpleRepeat_homopolymer_ge12_slop5	SNP	deepvariant_vg_pangenome_aware_hap_32	96	35	61	99.519	99.713	99.616	12188	12153	47936	35248	12627
HG003	illumina	GIAB_v4.2.1	SimpleRepeat_homopolymer_ge12_slop5	SNP	gatk_v3	2381	36	2345	84.097	99.705	91.238	12188	12152	58321	43575	12401
HG003	illumina	GIAB_v4.2.1	SimpleRepeat_homopolymer_ge12_slop5	SNP	gatk_v4.6	2423	29	2394	83.825	99.762	91.102	12188	12159	58870	44069	12407
HG003	illumina	GIAB_v4.2.1	SimpleRepeat_homopolymer_ge12_slop5	SNP	gatk_v4.6_dragen_functional_equivalence	44	14	30	99.759	99.885	99.822	12188	12174	46298	33848	12420
HG003	illumina	GIAB_v4.2.1	SimpleRepeat_homopolymer_ge12_slop5	SNP	gatk_v4.6_dragen_maximum_quality	40	12	28	99.775	99.902	99.838	12188	12176	46541	34091	12422
HG003	illumina	GIAB_v4.2.1	SimpleRepeat_homopolymer_ge12_slop5	SNP	octopus_v0.7.4_bwa	225	216	9	99.894	98.228	99.054	12189	11973	28425	19900	8516
HG003	illumina	GIAB_v4.2.1	SimpleRepeat_homopolymer_ge12_slop5	SNP	octopus_v0.7.4_vg	240	195	45	99.483	98.4	98.939	12189	11994	29660	20955	8660
HG003	illumina	GIAB_v4.2.1	SimpleRepeat_homopolymer_ge21_AT_slop5	All	deepvariant_bwa	240	106	134	98.465	98.515	98.49	7136	7030	125928	117198	8596
HG003	illumina	GIAB_v4.2.1	SimpleRepeat_homopolymer_ge21_AT_slop5	All	deepvariant_bwa_pangenome_aware	235	111	124	98.578	98.445	98.511	7136	7025	125471	116752	8595
HG003	illumina	GIAB_v4.2.1	SimpleRepeat_homopolymer_ge21_AT_slop5	All	deepvariant_vg	251	111	140	98.399	98.445	98.422	7136	7025	128461	119717	8604
HG003	illumina	GIAB_v4.2.1	SimpleRepeat_homopolymer_ge21_AT_slop5	All	deepvariant_vg_pangenome_aware	242	109	133	98.479	98.473	98.476	7136	7027	128413	119667	8613
HG003	illumina	GIAB_v4.2.1	SimpleRepeat_homopolymer_ge21_AT_slop5	All	deepvariant_vg_pangenome_aware_hap_16	230	103	127	98.548	98.557	98.552	7136	7033	128567	119823	8617
HG003	illumina	GIAB_v4.2.1	SimpleRepeat_homopolymer_ge21_AT_slop5	All	deepvariant_vg_pangenome_aware_hap_32	246	115	131	98.501	98.388	98.444	7136	7021	127985	119247	8607
HG003	illumina	GIAB_v4.2.1	SimpleRepeat_homopolymer_ge21_AT_slop5	All	gatk_v3	1490	458	1032	88.798	93.582	91.127	7136	6678	128951	119738	8181
HG003	illumina	GIAB_v4.2.1	SimpleRepeat_homopolymer_ge21_AT_slop5	All	gatk_v4.6	1484	442	1042	88.712	93.806	91.188	7136	6694	129782	120551	8189
HG003	illumina	GIAB_v4.2.1	SimpleRepeat_homopolymer_ge21_AT_slop5	All	gatk_v4.6_dragen_functional_equivalence	640	299	341	96.086	95.81	95.948	7136	6837	126518	117805	8372
HG003	illumina	GIAB_v4.2.1	SimpleRepeat_homopolymer_ge21_AT_slop5	All	gatk_v4.6_dragen_maximum_quality	531	245	286	96.718	96.567	96.642	7136	6891	126856	118141	8429
HG003	illumina	GIAB_v4.2.1	SimpleRepeat_homopolymer_ge21_AT_slop5	All	octopus_v0.7.4_bwa	634	415	219	96.83	94.184	95.489	7136	6721	94724	87816	6689
HG003	illumina	GIAB_v4.2.1	SimpleRepeat_homopolymer_ge21_AT_slop5	All	octopus_v0.7.4_vg	653	412	241	96.533	94.226	95.366	7136	6724	98126	91174	6711
HG003	illumina	GIAB_v4.2.1	SimpleRepeat_homopolymer_ge21_AT_slop5	INDEL	deepvariant_bwa	228	102	126	98.451	98.446	98.448	6563	6461	113048	104914	8008
HG003	illumina	GIAB_v4.2.1	SimpleRepeat_homopolymer_ge21_AT_slop5	INDEL	deepvariant_bwa_pangenome_aware	226	103	123	98.486	98.431	98.458	6563	6460	112739	104616	8000
HG003	illumina	GIAB_v4.2.1	SimpleRepeat_homopolymer_ge21_AT_slop5	INDEL	deepvariant_vg	231	109	122	98.5	98.339	98.419	6563	6454	114870	106738	8010
HG003	illumina	GIAB_v4.2.1	SimpleRepeat_homopolymer_ge21_AT_slop5	INDEL	deepvariant_vg_pangenome_aware	222	101	121	98.512	98.461	98.486	6563	6462	114932	106798	8013
HG003	illumina	GIAB_v4.2.1	SimpleRepeat_homopolymer_ge21_AT_slop5	INDEL	deepvariant_vg_pangenome_aware_hap_16	220	100	120	98.525	98.476	98.5	6563	6463	115017	106882	8015
HG003	illumina	GIAB_v4.2.1	SimpleRepeat_homopolymer_ge21_AT_slop5	INDEL	deepvariant_vg_pangenome_aware_hap_32	232	108	124	98.475	98.354	98.414	6563	6455	114698	106568	8006
HG003	illumina	GIAB_v4.2.1	SimpleRepeat_homopolymer_ge21_AT_slop5	INDEL	gatk_v3	1060	447	613	92.543	93.189	92.865	6563	6116	109834	101614	7607
HG003	illumina	GIAB_v4.2.1	SimpleRepeat_homopolymer_ge21_AT_slop5	INDEL	gatk_v4.6	1041	433	608	92.604	93.402	93.001	6563	6130	110226	102005	7613
HG003	illumina	GIAB_v4.2.1	SimpleRepeat_homopolymer_ge21_AT_slop5	INDEL	gatk_v4.6_dragen_functional_equivalence	625	294	331	95.925	95.52	95.722	6563	6269	113721	105598	7792
HG003	illumina	GIAB_v4.2.1	SimpleRepeat_homopolymer_ge21_AT_slop5	INDEL	gatk_v4.6_dragen_maximum_quality	516	240	276	96.603	96.343	96.473	6563	6323	113884	105759	7849
HG003	illumina	GIAB_v4.2.1	SimpleRepeat_homopolymer_ge21_AT_slop5	INDEL	octopus_v0.7.4_bwa	612	398	214	96.768	93.936	95.331	6563	6165	88057	81436	6407
HG003	illumina	GIAB_v4.2.1	SimpleRepeat_homopolymer_ge21_AT_slop5	INDEL	octopus_v0.7.4_vg	628	395	233	96.499	93.981	95.223	6563	6168	90960	84304	6423
HG003	illumina	GIAB_v4.2.1	SimpleRepeat_homopolymer_ge21_AT_slop5	SNP	deepvariant_bwa	12	4	8	98.658	99.302	98.979	573	569	12880	12284	588
HG003	illumina	GIAB_v4.2.1	SimpleRepeat_homopolymer_ge21_AT_slop5	SNP	deepvariant_bwa_pangenome_aware	9	8	1	99.832	98.604	99.214	573	565	12732	12136	595
HG003	illumina	GIAB_v4.2.1	SimpleRepeat_homopolymer_ge21_AT_slop5	SNP	deepvariant_vg	20	2	18	97.059	99.651	98.338	573	571	13591	12979	594
HG003	illumina	GIAB_v4.2.1	SimpleRepeat_homopolymer_ge21_AT_slop5	SNP	deepvariant_vg_pangenome_aware	20	8	12	98.039	98.604	98.321	573	565	13481	12869	600
HG003	illumina	GIAB_v4.2.1	SimpleRepeat_homopolymer_ge21_AT_slop5	SNP	deepvariant_vg_pangenome_aware_hap_16	10	3	7	98.851	99.476	99.163	573	570	13550	12941	602
HG003	illumina	GIAB_v4.2.1	SimpleRepeat_homopolymer_ge21_AT_slop5	SNP	deepvariant_vg_pangenome_aware_hap_32	14	7	7	98.849	98.778	98.813	573	566	13287	12679	601
HG003	illumina	GIAB_v4.2.1	SimpleRepeat_homopolymer_ge21_AT_slop5	SNP	gatk_v3	430	11	419	57.805	98.08	72.74	573	562	19117	18124	574
HG003	illumina	GIAB_v4.2.1	SimpleRepeat_homopolymer_ge21_AT_slop5	SNP	gatk_v4.6	443	9	434	57.03	98.429	72.217	573	564	19556	18546	576
HG003	illumina	GIAB_v4.2.1	SimpleRepeat_homopolymer_ge21_AT_slop5	SNP	gatk_v4.6_dragen_functional_equivalence	15	5	10	98.305	99.127	98.714	573	568	12797	12207	580
HG003	illumina	GIAB_v4.2.1	SimpleRepeat_homopolymer_ge21_AT_slop5	SNP	gatk_v4.6_dragen_maximum_quality	15	5	10	98.305	99.127	98.714	573	568	12972	12382	580
HG003	illumina	GIAB_v4.2.1	SimpleRepeat_homopolymer_ge21_AT_slop5	SNP	octopus_v0.7.4_bwa	22	17	5	98.258	97.033	97.642	573	556	6667	6380	282
HG003	illumina	GIAB_v4.2.1	SimpleRepeat_homopolymer_ge21_AT_slop5	SNP	octopus_v0.7.4_vg	25	17	8	97.297	97.033	97.165	573	556	7166	6870	288
HG003	illumina	GIAB_v4.2.1	SimpleRepeat_homopolymer_ge21_GC_slop5	All	deepvariant_bwa	0	0	0	100	100	100	5	5	82	76	6
HG003	illumina	GIAB_v4.2.1	SimpleRepeat_homopolymer_ge21_GC_slop5	All	deepvariant_bwa_pangenome_aware	0	0	0	100	100	100	5	5	75	69	6
HG003	illumina	GIAB_v4.2.1	SimpleRepeat_homopolymer_ge21_GC_slop5	All	deepvariant_vg	0	0	0	100	100	100	5	5	69	63	6
HG003	illumina	GIAB_v4.2.1	SimpleRepeat_homopolymer_ge21_GC_slop5	All	deepvariant_vg_pangenome_aware	0	0	0	100	100	100	5	5	77	71	6
HG003	illumina	GIAB_v4.2.1	SimpleRepeat_homopolymer_ge21_GC_slop5	All	deepvariant_vg_pangenome_aware_hap_16	6	2	4	42.857	60	50	5	3	65	58	3
HG003	illumina	GIAB_v4.2.1	SimpleRepeat_homopolymer_ge21_GC_slop5	All	deepvariant_vg_pangenome_aware_hap_32	6	2	4	42.857	60	50	5	3	71	64	3
HG003	illumina	GIAB_v4.2.1	SimpleRepeat_homopolymer_ge21_GC_slop5	All	gatk_v3	0	0	0	100	100	100	5	5	75	70	5
HG003	illumina	GIAB_v4.2.1	SimpleRepeat_homopolymer_ge21_GC_slop5	All	gatk_v4.6	0	0	0	100	100	100	5	5	76	71	5
HG003	illumina	GIAB_v4.2.1	SimpleRepeat_homopolymer_ge21_GC_slop5	All	gatk_v4.6_dragen_functional_equivalence	0	0	0	100	100	100	5	5	74	69	5
HG003	illumina	GIAB_v4.2.1	SimpleRepeat_homopolymer_ge21_GC_slop5	All	gatk_v4.6_dragen_maximum_quality	0	0	0	100	100	100	5	5	73	68	5
HG003	illumina	GIAB_v4.2.1	SimpleRepeat_homopolymer_ge21_GC_slop5	All	octopus_v0.7.4_bwa	0	0	0	100	100	100	5	5	30	25	5
HG003	illumina	GIAB_v4.2.1	SimpleRepeat_homopolymer_ge21_GC_slop5	All	octopus_v0.7.4_vg	3	2	1	83.333	60	69.767	5	3	45	39	5
HG003	illumina	GIAB_v4.2.1	SimpleRepeat_homopolymer_ge21_GC_slop5	INDEL	deepvariant_bwa	0	0	0	100	100	100	4	4	45	42	3
HG003	illumina	GIAB_v4.2.1	SimpleRepeat_homopolymer_ge21_GC_slop5	INDEL	deepvariant_bwa_pangenome_aware	0	0	0	100	100	100	4	4	42	39	3
HG003	illumina	GIAB_v4.2.1	SimpleRepeat_homopolymer_ge21_GC_slop5	INDEL	deepvariant_vg	0	0	0	100	100	100	4	4	40	37	3
HG003	illumina	GIAB_v4.2.1	SimpleRepeat_homopolymer_ge21_GC_slop5	INDEL	deepvariant_vg_pangenome_aware	0	0	0	100	100	100	4	4	40	37	3
HG003	illumina	GIAB_v4.2.1	SimpleRepeat_homopolymer_ge21_GC_slop5	INDEL	deepvariant_vg_pangenome_aware_hap_16	4	2	2	50	50	50	4	2	39	35	2
HG003	illumina	GIAB_v4.2.1	SimpleRepeat_homopolymer_ge21_GC_slop5	INDEL	deepvariant_vg_pangenome_aware_hap_32	4	2	2	50	50	50	4	2	39	35	2
HG003	illumina	GIAB_v4.2.1	SimpleRepeat_homopolymer_ge21_GC_slop5	INDEL	gatk_v3	0	0	0	100	100	100	4	4	43	39	4
HG003	illumina	GIAB_v4.2.1	SimpleRepeat_homopolymer_ge21_GC_slop5	INDEL	gatk_v4.6	0	0	0	100	100	100	4	4	43	39	4
HG003	illumina	GIAB_v4.2.1	SimpleRepeat_homopolymer_ge21_GC_slop5	INDEL	gatk_v4.6_dragen_functional_equivalence	0	0	0	100	100	100	4	4	42	38	4
HG003	illumina	GIAB_v4.2.1	SimpleRepeat_homopolymer_ge21_GC_slop5	INDEL	gatk_v4.6_dragen_maximum_quality	0	0	0	100	100	100	4	4	41	37	4
HG003	illumina	GIAB_v4.2.1	SimpleRepeat_homopolymer_ge21_GC_slop5	INDEL	octopus_v0.7.4_bwa	0	0	0	100	100	100	4	4	24	20	4
HG003	illumina	GIAB_v4.2.1	SimpleRepeat_homopolymer_ge21_GC_slop5	INDEL	octopus_v0.7.4_vg	1	1	0	100	75	85.714	4	3	33	30	3
HG003	illumina	GIAB_v4.2.1	SimpleRepeat_homopolymer_ge21_GC_slop5	SNP	deepvariant_bwa	0	0	0	100	100	100	1	1	37	34	3
HG003	illumina	GIAB_v4.2.1	SimpleRepeat_homopolymer_ge21_GC_slop5	SNP	deepvariant_bwa_pangenome_aware	0	0	0	100	100	100	1	1	33	30	3
HG003	illumina	GIAB_v4.2.1	SimpleRepeat_homopolymer_ge21_GC_slop5	SNP	deepvariant_vg	0	0	0	100	100	100	1	1	29	26	3
HG003	illumina	GIAB_v4.2.1	SimpleRepeat_homopolymer_ge21_GC_slop5	SNP	deepvariant_vg_pangenome_aware	0	0	0	100	100	100	1	1	37	34	3
HG003	illumina	GIAB_v4.2.1	SimpleRepeat_homopolymer_ge21_GC_slop5	SNP	deepvariant_vg_pangenome_aware_hap_16	2	0	2	33.333	100	50	1	1	26	23	1
HG003	illumina	GIAB_v4.2.1	SimpleRepeat_homopolymer_ge21_GC_slop5	SNP	deepvariant_vg_pangenome_aware_hap_32	2	0	2	33.333	100	50	1	1	32	29	1
HG003	illumina	GIAB_v4.2.1	SimpleRepeat_homopolymer_ge21_GC_slop5	SNP	gatk_v3	0	0	0	100	100	100	1	1	32	31	1
HG003	illumina	GIAB_v4.2.1	SimpleRepeat_homopolymer_ge21_GC_slop5	SNP	gatk_v4.6	0	0	0	100	100	100	1	1	33	32	1
HG003	illumina	GIAB_v4.2.1	SimpleRepeat_homopolymer_ge21_GC_slop5	SNP	gatk_v4.6_dragen_functional_equivalence	0	0	0	100	100	100	1	1	32	31	1
HG003	illumina	GIAB_v4.2.1	SimpleRepeat_homopolymer_ge21_GC_slop5	SNP	gatk_v4.6_dragen_maximum_quality	0	0	0	100	100	100	1	1	32	31	1
HG003	illumina	GIAB_v4.2.1	SimpleRepeat_homopolymer_ge21_GC_slop5	SNP	octopus_v0.7.4_bwa	0	0	0	100	100	100	1	1	6	5	1
HG003	illumina	GIAB_v4.2.1	SimpleRepeat_homopolymer_ge21_GC_slop5	SNP	octopus_v0.7.4_vg	2	1	1	66.667	0	0	1	0	12	9	2
HG003	illumina	GIAB_v4.2.1	SimpleRepeat_homopolymer_ge21_slop5	All	deepvariant_bwa	240	106	134	98.466	98.516	98.491	7141	7035	126010	117274	8602
HG003	illumina	GIAB_v4.2.1	SimpleRepeat_homopolymer_ge21_slop5	All	deepvariant_bwa_pangenome_aware	235	111	124	98.579	98.446	98.512	7141	7030	125546	116821	8601
HG003	illumina	GIAB_v4.2.1	SimpleRepeat_homopolymer_ge21_slop5	All	deepvariant_vg	251	111	140	98.4	98.446	98.423	7141	7030	128530	119780	8610
HG003	illumina	GIAB_v4.2.1	SimpleRepeat_homopolymer_ge21_slop5	All	deepvariant_vg_pangenome_aware	242	109	133	98.48	98.474	98.477	7141	7032	128490	119738	8619
HG003	illumina	GIAB_v4.2.1	SimpleRepeat_homopolymer_ge21_slop5	All	deepvariant_vg_pangenome_aware_hap_16	236	105	131	98.503	98.53	98.516	7141	7036	128632	119881	8620
HG003	illumina	GIAB_v4.2.1	SimpleRepeat_homopolymer_ge21_slop5	All	deepvariant_vg_pangenome_aware_hap_32	252	117	135	98.456	98.362	98.409	7141	7024	128056	119311	8610
HG003	illumina	GIAB_v4.2.1	SimpleRepeat_homopolymer_ge21_slop5	All	gatk_v3	1490	458	1032	88.805	93.586	91.133	7141	6683	129026	119808	8186
HG003	illumina	GIAB_v4.2.1	SimpleRepeat_homopolymer_ge21_slop5	All	gatk_v4.6	1484	442	1042	88.718	93.81	91.193	7141	6699	129858	120622	8194
HG003	illumina	GIAB_v4.2.1	SimpleRepeat_homopolymer_ge21_slop5	All	gatk_v4.6_dragen_functional_equivalence	640	299	341	96.089	95.813	95.951	7141	6842	126592	117874	8377
HG003	illumina	GIAB_v4.2.1	SimpleRepeat_homopolymer_ge21_slop5	All	gatk_v4.6_dragen_maximum_quality	531	245	286	96.72	96.569	96.644	7141	6896	126929	118209	8434
HG003	illumina	GIAB_v4.2.1	SimpleRepeat_homopolymer_ge21_slop5	All	octopus_v0.7.4_bwa	634	415	219	96.832	94.188	95.492	7141	6726	94754	87841	6694
HG003	illumina	GIAB_v4.2.1	SimpleRepeat_homopolymer_ge21_slop5	All	octopus_v0.7.4_vg	656	414	242	96.522	94.202	95.348	7141	6727	98171	91213	6716
HG003	illumina	GIAB_v4.2.1	SimpleRepeat_homopolymer_ge21_slop5	INDEL	deepvariant_bwa	228	102	126	98.452	98.447	98.449	6567	6465	113093	104956	8011
HG003	illumina	GIAB_v4.2.1	SimpleRepeat_homopolymer_ge21_slop5	INDEL	deepvariant_bwa_pangenome_aware	226	103	123	98.486	98.432	98.459	6567	6464	112781	104655	8003
HG003	illumina	GIAB_v4.2.1	SimpleRepeat_homopolymer_ge21_slop5	INDEL	deepvariant_vg	231	109	122	98.5	98.34	98.42	6567	6458	114910	106775	8013
HG003	illumina	GIAB_v4.2.1	SimpleRepeat_homopolymer_ge21_slop5	INDEL	deepvariant_vg_pangenome_aware	222	101	121	98.513	98.462	98.487	6567	6466	114972	106835	8016
HG003	illumina	GIAB_v4.2.1	SimpleRepeat_homopolymer_ge21_slop5	INDEL	deepvariant_vg_pangenome_aware_hap_16	224	102	122	98.501	98.447	98.474	6567	6465	115056	106917	8017
HG003	illumina	GIAB_v4.2.1	SimpleRepeat_homopolymer_ge21_slop5	INDEL	deepvariant_vg_pangenome_aware_hap_32	236	110	126	98.451	98.325	98.388	6567	6457	114737	106603	8008
HG003	illumina	GIAB_v4.2.1	SimpleRepeat_homopolymer_ge21_slop5	INDEL	gatk_v3	1060	447	613	92.546	93.193	92.868	6567	6120	109877	101653	7611
HG003	illumina	GIAB_v4.2.1	SimpleRepeat_homopolymer_ge21_slop5	INDEL	gatk_v4.6	1041	433	608	92.608	93.406	93.005	6567	6134	110269	102044	7617
HG003	illumina	GIAB_v4.2.1	SimpleRepeat_homopolymer_ge21_slop5	INDEL	gatk_v4.6_dragen_functional_equivalence	625	294	331	95.927	95.523	95.725	6567	6273	113763	105636	7796
HG003	illumina	GIAB_v4.2.1	SimpleRepeat_homopolymer_ge21_slop5	INDEL	gatk_v4.6_dragen_maximum_quality	516	240	276	96.605	96.345	96.475	6567	6327	113925	105796	7853
HG003	illumina	GIAB_v4.2.1	SimpleRepeat_homopolymer_ge21_slop5	INDEL	octopus_v0.7.4_bwa	612	398	214	96.77	93.939	95.333	6567	6169	88081	81456	6411
HG003	illumina	GIAB_v4.2.1	SimpleRepeat_homopolymer_ge21_slop5	INDEL	octopus_v0.7.4_vg	629	396	233	96.501	93.97	95.219	6567	6171	90993	84334	6426
HG003	illumina	GIAB_v4.2.1	SimpleRepeat_homopolymer_ge21_slop5	SNP	deepvariant_bwa	12	4	8	98.664	99.303	98.982	574	570	12917	12318	591
HG003	illumina	GIAB_v4.2.1	SimpleRepeat_homopolymer_ge21_slop5	SNP	deepvariant_bwa_pangenome_aware	9	8	1	99.833	98.606	99.216	574	566	12765	12166	598
HG003	illumina	GIAB_v4.2.1	SimpleRepeat_homopolymer_ge21_slop5	SNP	deepvariant_vg	20	2	18	97.073	99.652	98.346	574	572	13620	13005	597
HG003	illumina	GIAB_v4.2.1	SimpleRepeat_homopolymer_ge21_slop5	SNP	deepvariant_vg_pangenome_aware	20	8	12	98.049	98.606	98.327	574	566	13518	12903	603
HG003	illumina	GIAB_v4.2.1	SimpleRepeat_homopolymer_ge21_slop5	SNP	deepvariant_vg_pangenome_aware_hap_16	12	3	9	98.529	99.477	99.001	574	571	13576	12964	603
HG003	illumina	GIAB_v4.2.1	SimpleRepeat_homopolymer_ge21_slop5	SNP	deepvariant_vg_pangenome_aware_hap_32	16	7	9	98.527	98.78	98.653	574	567	13319	12708	602
HG003	illumina	GIAB_v4.2.1	SimpleRepeat_homopolymer_ge21_slop5	SNP	gatk_v3	430	11	419	57.847	98.084	72.774	574	563	19149	18155	575
HG003	illumina	GIAB_v4.2.1	SimpleRepeat_homopolymer_ge21_slop5	SNP	gatk_v4.6	443	9	434	57.072	98.432	72.252	574	565	19589	18578	577
HG003	illumina	GIAB_v4.2.1	SimpleRepeat_homopolymer_ge21_slop5	SNP	gatk_v4.6_dragen_functional_equivalence	15	5	10	98.308	99.129	98.717	574	569	12829	12238	581
HG003	illumina	GIAB_v4.2.1	SimpleRepeat_homopolymer_ge21_slop5	SNP	gatk_v4.6_dragen_maximum_quality	15	5	10	98.308	99.129	98.717	574	569	13004	12413	581
HG003	illumina	GIAB_v4.2.1	SimpleRepeat_homopolymer_ge21_slop5	SNP	octopus_v0.7.4_bwa	22	17	5	98.264	97.038	97.647	574	557	6673	6385	283
HG003	illumina	GIAB_v4.2.1	SimpleRepeat_homopolymer_ge21_slop5	SNP	octopus_v0.7.4_vg	27	18	9	96.99	96.864	96.927	574	556	7178	6879	290
HG003	illumina	GIAB_v4.2.1	SimpleRepeat_imperfecthomopolge11_AT_slop5	All	deepvariant_bwa	953	493	460	99.767	99.737	99.752	187434	186941	486424	288771	197193
HG003	illumina	GIAB_v4.2.1	SimpleRepeat_imperfecthomopolge11_AT_slop5	All	deepvariant_bwa_pangenome_aware	1086	570	516	99.739	99.696	99.717	187434	186864	485529	287917	197096
HG003	illumina	GIAB_v4.2.1	SimpleRepeat_imperfecthomopolge11_AT_slop5	All	deepvariant_vg	1094	558	536	99.729	99.702	99.715	187434	186876	492135	294409	197190
HG003	illumina	GIAB_v4.2.1	SimpleRepeat_imperfecthomopolge11_AT_slop5	All	deepvariant_vg_pangenome_aware	1215	634	581	99.706	99.662	99.684	187434	186800	491635	293953	197101
HG003	illumina	GIAB_v4.2.1	SimpleRepeat_imperfecthomopolge11_AT_slop5	All	deepvariant_vg_pangenome_aware_hap_16	1134	587	547	99.723	99.687	99.705	187434	186847	492056	294364	197145
HG003	illumina	GIAB_v4.2.1	SimpleRepeat_imperfecthomopolge11_AT_slop5	All	deepvariant_vg_pangenome_aware_hap_32	1143	600	543	99.725	99.68	99.702	187434	186834	491043	293370	197130
HG003	illumina	GIAB_v4.2.1	SimpleRepeat_imperfecthomopolge11_AT_slop5	All	gatk_v3	5873	1396	4477	97.768	99.255	98.506	187434	186038	500856	300299	196080
HG003	illumina	GIAB_v4.2.1	SimpleRepeat_imperfecthomopolge11_AT_slop5	All	gatk_v4.6	5756	1295	4461	97.776	99.309	98.537	187434	186139	502004	301375	196168
HG003	illumina	GIAB_v4.2.1	SimpleRepeat_imperfecthomopolge11_AT_slop5	All	gatk_v4.6_dragen_functional_equivalence	1786	850	936	99.526	99.547	99.536	187434	186584	490862	293262	196664
HG003	illumina	GIAB_v4.2.1	SimpleRepeat_imperfecthomopolge11_AT_slop5	All	gatk_v4.6_dragen_maximum_quality	1553	734	819	99.586	99.608	99.597	187434	186700	491348	293745	196784
HG003	illumina	GIAB_v4.2.1	SimpleRepeat_imperfecthomopolge11_AT_slop5	All	octopus_v0.7.4_bwa	2963	2366	597	99.682	98.738	99.208	187439	185073	435256	247273	187386
HG003	illumina	GIAB_v4.2.1	SimpleRepeat_imperfecthomopolge11_AT_slop5	All	octopus_v0.7.4_vg	3162	2442	720	99.617	98.697	99.155	187439	184997	440860	252627	187513
HG003	illumina	GIAB_v4.2.1	SimpleRepeat_imperfecthomopolge11_AT_slop5	INDEL	deepvariant_bwa	890	465	425	99.736	99.693	99.714	151475	151010	405249	244164	160660
HG003	illumina	GIAB_v4.2.1	SimpleRepeat_imperfecthomopolge11_AT_slop5	INDEL	deepvariant_bwa_pangenome_aware	1004	531	473	99.706	99.649	99.677	151475	150944	404621	243553	160595
HG003	illumina	GIAB_v4.2.1	SimpleRepeat_imperfecthomopolge11_AT_slop5	INDEL	deepvariant_vg	980	516	464	99.712	99.659	99.685	151475	150959	409179	248079	160636
HG003	illumina	GIAB_v4.2.1	SimpleRepeat_imperfecthomopolge11_AT_slop5	INDEL	deepvariant_vg_pangenome_aware	1072	569	503	99.688	99.624	99.656	151475	150906	408817	247729	160585
HG003	illumina	GIAB_v4.2.1	SimpleRepeat_imperfecthomopolge11_AT_slop5	INDEL	deepvariant_vg_pangenome_aware_hap_16	1014	534	480	99.702	99.647	99.674	151475	150941	409150	248055	160615
HG003	illumina	GIAB_v4.2.1	SimpleRepeat_imperfecthomopolge11_AT_slop5	INDEL	deepvariant_vg_pangenome_aware_hap_32	1026	543	483	99.7	99.642	99.671	151475	150932	408538	247442	160613
HG003	illumina	GIAB_v4.2.1	SimpleRepeat_imperfecthomopolge11_AT_slop5	INDEL	gatk_v3	3319	1348	1971	98.782	99.11	98.946	151475	150127	407282	245494	159817
HG003	illumina	GIAB_v4.2.1	SimpleRepeat_imperfecthomopolge11_AT_slop5	INDEL	gatk_v4.6	3169	1261	1908	98.821	99.168	98.994	151475	150214	407836	246036	159892
HG003	illumina	GIAB_v4.2.1	SimpleRepeat_imperfecthomopolge11_AT_slop5	INDEL	gatk_v4.6_dragen_functional_equivalence	1739	834	905	99.439	99.449	99.444	151475	150641	410375	249098	160372
HG003	illumina	GIAB_v4.2.1	SimpleRepeat_imperfecthomopolge11_AT_slop5	INDEL	gatk_v4.6_dragen_maximum_quality	1510	720	790	99.51	99.525	99.517	151475	150755	410610	249330	160490
HG003	illumina	GIAB_v4.2.1	SimpleRepeat_imperfecthomopolge11_AT_slop5	INDEL	octopus_v0.7.4_bwa	2515	1930	585	99.628	98.726	99.175	151475	149545	375628	218268	156775
HG003	illumina	GIAB_v4.2.1	SimpleRepeat_imperfecthomopolge11_AT_slop5	INDEL	octopus_v0.7.4_vg	2686	2024	662	99.579	98.664	99.119	151476	149452	379917	222558	156697
HG003	illumina	GIAB_v4.2.1	SimpleRepeat_imperfecthomopolge11_AT_slop5	SNP	deepvariant_bwa	63	28	35	99.904	99.922	99.913	35959	35931	81175	44607	36533
HG003	illumina	GIAB_v4.2.1	SimpleRepeat_imperfecthomopolge11_AT_slop5	SNP	deepvariant_bwa_pangenome_aware	82	39	43	99.882	99.892	99.887	35959	35920	80908	44364	36501
HG003	illumina	GIAB_v4.2.1	SimpleRepeat_imperfecthomopolge11_AT_slop5	SNP	deepvariant_vg	114	42	72	99.803	99.883	99.843	35959	35917	82956	46330	36554
HG003	illumina	GIAB_v4.2.1	SimpleRepeat_imperfecthomopolge11_AT_slop5	SNP	deepvariant_vg_pangenome_aware	143	65	78	99.787	99.819	99.803	35959	35894	82818	46224	36516
HG003	illumina	GIAB_v4.2.1	SimpleRepeat_imperfecthomopolge11_AT_slop5	SNP	deepvariant_vg_pangenome_aware_hap_16	120	53	67	99.817	99.853	99.835	35959	35906	82906	46309	36530
HG003	illumina	GIAB_v4.2.1	SimpleRepeat_imperfecthomopolge11_AT_slop5	SNP	deepvariant_vg_pangenome_aware_hap_32	117	57	60	99.836	99.841	99.838	35959	35902	82505	45928	36517
HG003	illumina	GIAB_v4.2.1	SimpleRepeat_imperfecthomopolge11_AT_slop5	SNP	gatk_v3	2554	48	2506	93.536	99.867	96.598	35959	35911	93574	54805	36263
HG003	illumina	GIAB_v4.2.1	SimpleRepeat_imperfecthomopolge11_AT_slop5	SNP	gatk_v4.6	2587	34	2553	93.425	99.905	96.556	35959	35925	94168	55339	36276
HG003	illumina	GIAB_v4.2.1	SimpleRepeat_imperfecthomopolge11_AT_slop5	SNP	gatk_v4.6_dragen_functional_equivalence	47	16	31	99.915	99.956	99.935	35959	35943	80487	44164	36292
HG003	illumina	GIAB_v4.2.1	SimpleRepeat_imperfecthomopolge11_AT_slop5	SNP	gatk_v4.6_dragen_maximum_quality	43	14	29	99.92	99.961	99.94	35959	35945	80738	44415	36294
HG003	illumina	GIAB_v4.2.1	SimpleRepeat_imperfecthomopolge11_AT_slop5	SNP	octopus_v0.7.4_bwa	448	436	12	99.961	98.788	99.371	35964	35528	59628	29005	30611
HG003	illumina	GIAB_v4.2.1	SimpleRepeat_imperfecthomopolge11_AT_slop5	SNP	octopus_v0.7.4_vg	476	418	58	99.812	98.838	99.323	35963	35545	60943	30069	30816
HG003	illumina	GIAB_v4.2.1	SimpleRepeat_imperfecthomopolge11_GC_slop5	All	deepvariant_bwa	37	24	13	99.723	99.474	99.598	4562	4538	17929	13229	4687
HG003	illumina	GIAB_v4.2.1	SimpleRepeat_imperfecthomopolge11_GC_slop5	All	deepvariant_bwa_pangenome_aware	56	33	23	99.51	99.277	99.393	4562	4529	17805	13110	4672
HG003	illumina	GIAB_v4.2.1	SimpleRepeat_imperfecthomopolge11_GC_slop5	All	deepvariant_vg	55	33	22	99.533	99.277	99.405	4562	4529	18296	13588	4686
HG003	illumina	GIAB_v4.2.1	SimpleRepeat_imperfecthomopolge11_GC_slop5	All	deepvariant_vg_pangenome_aware	70	39	31	99.341	99.145	99.243	4562	4523	18434	13729	4674
HG003	illumina	GIAB_v4.2.1	SimpleRepeat_imperfecthomopolge11_GC_slop5	All	deepvariant_vg_pangenome_aware_hap_16	67	38	29	99.384	99.167	99.275	4562	4524	18479	13769	4681
HG003	illumina	GIAB_v4.2.1	SimpleRepeat_imperfecthomopolge11_GC_slop5	All	deepvariant_vg_pangenome_aware_hap_32	76	41	35	99.257	99.101	99.179	4562	4521	18443	13731	4677
HG003	illumina	GIAB_v4.2.1	SimpleRepeat_imperfecthomopolge11_GC_slop5	All	gatk_v3	980	51	929	83.315	98.882	90.433	4562	4511	19651	14083	4639
HG003	illumina	GIAB_v4.2.1	SimpleRepeat_imperfecthomopolge11_GC_slop5	All	gatk_v4.6	1140	47	1093	80.945	98.97	89.055	4562	4515	20131	14395	4643
HG003	illumina	GIAB_v4.2.1	SimpleRepeat_imperfecthomopolge11_GC_slop5	All	gatk_v4.6_dragen_functional_equivalence	126	48	78	98.348	98.948	98.647	4562	4514	17673	12951	4644
HG003	illumina	GIAB_v4.2.1	SimpleRepeat_imperfecthomopolge11_GC_slop5	All	gatk_v4.6_dragen_maximum_quality	128	49	79	98.327	98.926	98.626	4562	4513	17709	12987	4643
HG003	illumina	GIAB_v4.2.1	SimpleRepeat_imperfecthomopolge11_GC_slop5	All	octopus_v0.7.4_bwa	247	195	52	98.828	95.726	97.252	4563	4368	14808	10371	4385
HG003	illumina	GIAB_v4.2.1	SimpleRepeat_imperfecthomopolge11_GC_slop5	All	octopus_v0.7.4_vg	275	212	63	98.586	95.354	96.943	4563	4351	14953	10497	4393
HG003	illumina	GIAB_v4.2.1	SimpleRepeat_imperfecthomopolge11_GC_slop5	INDEL	deepvariant_bwa	30	21	9	99.501	98.755	99.127	1687	1666	9456	7651	1796
HG003	illumina	GIAB_v4.2.1	SimpleRepeat_imperfecthomopolge11_GC_slop5	INDEL	deepvariant_bwa_pangenome_aware	44	30	14	99.222	98.222	98.719	1687	1657	9371	7572	1785
HG003	illumina	GIAB_v4.2.1	SimpleRepeat_imperfecthomopolge11_GC_slop5	INDEL	deepvariant_vg	40	24	16	99.116	98.577	98.846	1687	1663	9572	7762	1794
HG003	illumina	GIAB_v4.2.1	SimpleRepeat_imperfecthomopolge11_GC_slop5	INDEL	deepvariant_vg_pangenome_aware	49	32	17	99.058	98.103	98.578	1687	1655	9587	7782	1788
HG003	illumina	GIAB_v4.2.1	SimpleRepeat_imperfecthomopolge11_GC_slop5	INDEL	deepvariant_vg_pangenome_aware_hap_16	50	30	20	98.894	98.222	98.557	1687	1657	9626	7817	1789
HG003	illumina	GIAB_v4.2.1	SimpleRepeat_imperfecthomopolge11_GC_slop5	INDEL	deepvariant_vg_pangenome_aware_hap_32	58	33	25	98.619	98.044	98.331	1687	1654	9577	7767	1785
HG003	illumina	GIAB_v4.2.1	SimpleRepeat_imperfecthomopolge11_GC_slop5	INDEL	gatk_v3	156	36	120	93.668	97.866	95.721	1687	1651	9634	7739	1775
HG003	illumina	GIAB_v4.2.1	SimpleRepeat_imperfecthomopolge11_GC_slop5	INDEL	gatk_v4.6	195	36	159	91.779	97.866	94.725	1687	1651	9798	7864	1775
HG003	illumina	GIAB_v4.2.1	SimpleRepeat_imperfecthomopolge11_GC_slop5	INDEL	gatk_v4.6_dragen_functional_equivalence	99	34	65	96.475	97.985	97.224	1687	1653	9601	7757	1779
HG003	illumina	GIAB_v4.2.1	SimpleRepeat_imperfecthomopolge11_GC_slop5	INDEL	gatk_v4.6_dragen_maximum_quality	100	34	66	96.423	97.985	97.198	1687	1653	9615	7770	1779
HG003	illumina	GIAB_v4.2.1	SimpleRepeat_imperfecthomopolge11_GC_slop5	INDEL	octopus_v0.7.4_bwa	181	132	49	97.174	92.175	94.609	1687	1555	8119	6385	1685
HG003	illumina	GIAB_v4.2.1	SimpleRepeat_imperfecthomopolge11_GC_slop5	INDEL	octopus_v0.7.4_vg	187	134	53	96.949	92.057	94.44	1687	1553	8211	6474	1684
HG003	illumina	GIAB_v4.2.1	SimpleRepeat_imperfecthomopolge11_GC_slop5	SNP	deepvariant_bwa	7	3	4	99.862	99.896	99.879	2875	2872	8473	5578	2891
HG003	illumina	GIAB_v4.2.1	SimpleRepeat_imperfecthomopolge11_GC_slop5	SNP	deepvariant_bwa_pangenome_aware	12	3	9	99.689	99.896	99.792	2875	2872	8434	5538	2887
HG003	illumina	GIAB_v4.2.1	SimpleRepeat_imperfecthomopolge11_GC_slop5	SNP	deepvariant_vg	15	9	6	99.793	99.687	99.74	2875	2866	8724	5826	2892
HG003	illumina	GIAB_v4.2.1	SimpleRepeat_imperfecthomopolge11_GC_slop5	SNP	deepvariant_vg_pangenome_aware	21	7	14	99.517	99.757	99.637	2875	2868	8847	5947	2886
HG003	illumina	GIAB_v4.2.1	SimpleRepeat_imperfecthomopolge11_GC_slop5	SNP	deepvariant_vg_pangenome_aware_hap_16	17	8	9	99.69	99.722	99.706	2875	2867	8853	5952	2892
HG003	illumina	GIAB_v4.2.1	SimpleRepeat_imperfecthomopolge11_GC_slop5	SNP	deepvariant_vg_pangenome_aware_hap_32	18	8	10	99.655	99.722	99.688	2875	2867	8866	5964	2892
HG003	illumina	GIAB_v4.2.1	SimpleRepeat_imperfecthomopolge11_GC_slop5	SNP	gatk_v3	824	15	809	77.974	99.478	87.423	2875	2860	10017	6344	2864
HG003	illumina	GIAB_v4.2.1	SimpleRepeat_imperfecthomopolge11_GC_slop5	SNP	gatk_v4.6	945	11	934	75.434	99.617	85.855	2875	2864	10333	6531	2868
HG003	illumina	GIAB_v4.2.1	SimpleRepeat_imperfecthomopolge11_GC_slop5	SNP	gatk_v4.6_dragen_functional_equivalence	27	14	13	99.548	99.513	99.53	2875	2861	8072	5194	2865
HG003	illumina	GIAB_v4.2.1	SimpleRepeat_imperfecthomopolge11_GC_slop5	SNP	gatk_v4.6_dragen_maximum_quality	28	15	13	99.548	99.478	99.513	2875	2860	8094	5217	2864
HG003	illumina	GIAB_v4.2.1	SimpleRepeat_imperfecthomopolge11_GC_slop5	SNP	octopus_v0.7.4_bwa	66	63	3	99.889	97.809	98.838	2876	2813	6689	3986	2700
HG003	illumina	GIAB_v4.2.1	SimpleRepeat_imperfecthomopolge11_GC_slop5	SNP	octopus_v0.7.4_vg	88	78	10	99.632	97.288	98.446	2876	2798	6742	4023	2709
HG003	illumina	GIAB_v4.2.1	SimpleRepeat_imperfecthomopolge11_slop5	All	deepvariant_bwa	987	515	472	99.767	99.732	99.749	191936	191421	503870	301582	201816
HG003	illumina	GIAB_v4.2.1	SimpleRepeat_imperfecthomopolge11_slop5	All	deepvariant_bwa_pangenome_aware	1139	601	538	99.734	99.687	99.71	191936	191335	502862	300620	201704
HG003	illumina	GIAB_v4.2.1	SimpleRepeat_imperfecthomopolge11_slop5	All	deepvariant_vg	1141	587	554	99.726	99.694	99.71	191936	191349	509944	307576	201814
HG003	illumina	GIAB_v4.2.1	SimpleRepeat_imperfecthomopolge11_slop5	All	deepvariant_vg_pangenome_aware	1280	671	609	99.699	99.65	99.674	191936	191265	509578	307258	201711
HG003	illumina	GIAB_v4.2.1	SimpleRepeat_imperfecthomopolge11_slop5	All	deepvariant_vg_pangenome_aware_hap_16	1197	623	574	99.716	99.675	99.695	191936	191313	510038	307702	201762
HG003	illumina	GIAB_v4.2.1	SimpleRepeat_imperfecthomopolge11_slop5	All	deepvariant_vg_pangenome_aware_hap_32	1214	639	575	99.716	99.667	99.691	191936	191297	508990	306672	201743
HG003	illumina	GIAB_v4.2.1	SimpleRepeat_imperfecthomopolge11_slop5	All	gatk_v3	6846	1444	5402	97.378	99.248	98.304	191936	190492	520036	313978	200656
HG003	illumina	GIAB_v4.2.1	SimpleRepeat_imperfecthomopolge11_slop5	All	gatk_v4.6	6888	1339	5549	97.31	99.302	98.296	191936	190597	521658	315361	200748
HG003	illumina	GIAB_v4.2.1	SimpleRepeat_imperfecthomopolge11_slop5	All	gatk_v4.6_dragen_functional_equivalence	1910	897	1013	99.499	99.533	99.516	191936	191039	508065	305809	201243
HG003	illumina	GIAB_v4.2.1	SimpleRepeat_imperfecthomopolge11_slop5	All	gatk_v4.6_dragen_maximum_quality	1679	782	897	99.557	99.593	99.575	191936	191154	508584	306325	201362
HG003	illumina	GIAB_v4.2.1	SimpleRepeat_imperfecthomopolge11_slop5	All	octopus_v0.7.4_bwa	3201	2555	646	99.664	98.669	99.164	191941	189386	449711	257349	191716
HG003	illumina	GIAB_v4.2.1	SimpleRepeat_imperfecthomopolge11_slop5	All	octopus_v0.7.4_vg	3426	2647	779	99.596	98.621	99.106	191941	189294	455449	262818	191852
HG003	illumina	GIAB_v4.2.1	SimpleRepeat_imperfecthomopolge11_slop5	INDEL	deepvariant_bwa	918	484	434	99.733	99.684	99.708	153123	152639	414382	251534	162414
HG003	illumina	GIAB_v4.2.1	SimpleRepeat_imperfecthomopolge11_slop5	INDEL	deepvariant_bwa_pangenome_aware	1046	559	487	99.701	99.635	99.668	153123	152564	413675	250850	162338
HG003	illumina	GIAB_v4.2.1	SimpleRepeat_imperfecthomopolge11_slop5	INDEL	deepvariant_vg	1013	536	477	99.707	99.65	99.678	153123	152587	418431	255564	162390
HG003	illumina	GIAB_v4.2.1	SimpleRepeat_imperfecthomopolge11_slop5	INDEL	deepvariant_vg_pangenome_aware	1117	599	518	99.682	99.609	99.645	153123	152524	418079	255230	162331
HG003	illumina	GIAB_v4.2.1	SimpleRepeat_imperfecthomopolge11_slop5	INDEL	deepvariant_vg_pangenome_aware_hap_16	1061	562	499	99.694	99.633	99.663	153123	152561	418446	255585	162362
HG003	illumina	GIAB_v4.2.1	SimpleRepeat_imperfecthomopolge11_slop5	INDEL	deepvariant_vg_pangenome_aware_hap_32	1080	574	506	99.689	99.625	99.657	153123	152549	417789	254927	162356
HG003	illumina	GIAB_v4.2.1	SimpleRepeat_imperfecthomopolge11_slop5	INDEL	gatk_v3	3471	1381	2090	98.723	99.098	98.91	153123	151742	416596	252955	161551
HG003	illumina	GIAB_v4.2.1	SimpleRepeat_imperfecthomopolge11_slop5	INDEL	gatk_v4.6	3360	1294	2066	98.738	99.155	98.946	153123	151829	417311	253619	161626
HG003	illumina	GIAB_v4.2.1	SimpleRepeat_imperfecthomopolge11_slop5	INDEL	gatk_v4.6_dragen_functional_equivalence	1837	867	970	99.405	99.434	99.419	153123	152256	419645	256567	162108
HG003	illumina	GIAB_v4.2.1	SimpleRepeat_imperfecthomopolge11_slop5	INDEL	gatk_v4.6_dragen_maximum_quality	1609	753	856	99.475	99.508	99.491	153123	152370	419893	256811	162226
HG003	illumina	GIAB_v4.2.1	SimpleRepeat_imperfecthomopolge11_slop5	INDEL	octopus_v0.7.4_bwa	2687	2056	631	99.603	98.657	99.128	153123	151067	383464	224410	158423
HG003	illumina	GIAB_v4.2.1	SimpleRepeat_imperfecthomopolge11_slop5	INDEL	octopus_v0.7.4_vg	2862	2151	711	99.553	98.595	99.072	153124	150973	387830	228774	158345
HG003	illumina	GIAB_v4.2.1	SimpleRepeat_imperfecthomopolge11_slop5	SNP	deepvariant_bwa	69	31	38	99.904	99.92	99.912	38813	38782	89488	50048	39402
HG003	illumina	GIAB_v4.2.1	SimpleRepeat_imperfecthomopolge11_slop5	SNP	deepvariant_bwa_pangenome_aware	93	42	51	99.871	99.892	99.881	38813	38771	89187	49770	39366
HG003	illumina	GIAB_v4.2.1	SimpleRepeat_imperfecthomopolge11_slop5	SNP	deepvariant_vg	128	51	77	99.805	99.869	99.837	38813	38762	91513	52012	39424
HG003	illumina	GIAB_v4.2.1	SimpleRepeat_imperfecthomopolge11_slop5	SNP	deepvariant_vg_pangenome_aware	163	72	91	99.769	99.814	99.791	38813	38741	91499	52028	39380
HG003	illumina	GIAB_v4.2.1	SimpleRepeat_imperfecthomopolge11_slop5	SNP	deepvariant_vg_pangenome_aware_hap_16	136	61	75	99.81	99.843	99.826	38813	38752	91592	52117	39400
HG003	illumina	GIAB_v4.2.1	SimpleRepeat_imperfecthomopolge11_slop5	SNP	deepvariant_vg_pangenome_aware_hap_32	134	65	69	99.825	99.833	99.829	38813	38748	91201	51745	39387
HG003	illumina	GIAB_v4.2.1	SimpleRepeat_imperfecthomopolge11_slop5	SNP	gatk_v3	3375	63	3312	92.192	99.838	95.863	38813	38750	103440	61023	39105
HG003	illumina	GIAB_v4.2.1	SimpleRepeat_imperfecthomopolge11_slop5	SNP	gatk_v4.6	3528	45	3483	91.825	99.884	95.685	38813	38768	104347	61742	39122
HG003	illumina	GIAB_v4.2.1	SimpleRepeat_imperfecthomopolge11_slop5	SNP	gatk_v4.6_dragen_functional_equivalence	73	30	43	99.89	99.923	99.906	38813	38783	88420	49242	39135
HG003	illumina	GIAB_v4.2.1	SimpleRepeat_imperfecthomopolge11_slop5	SNP	gatk_v4.6_dragen_maximum_quality	70	29	41	99.895	99.925	99.91	38813	38784	88691	49514	39136
HG003	illumina	GIAB_v4.2.1	SimpleRepeat_imperfecthomopolge11_slop5	SNP	octopus_v0.7.4_bwa	514	499	15	99.955	98.715	99.331	38818	38319	66247	32939	33293
HG003	illumina	GIAB_v4.2.1	SimpleRepeat_imperfecthomopolge11_slop5	SNP	octopus_v0.7.4_vg	564	496	68	99.797	98.722	99.257	38817	38321	67619	34044	33507
HG003	illumina	GIAB_v4.2.1	SimpleRepeat_imperfecthomopolge21_AT_slop5	All	deepvariant_bwa	337	163	174	99.449	99.44	99.444	29129	28966	184677	153072	31431
HG003	illumina	GIAB_v4.2.1	SimpleRepeat_imperfecthomopolge21_AT_slop5	All	deepvariant_bwa_pangenome_aware	352	184	168	99.468	99.368	99.418	29129	28945	184190	152608	31414
HG003	illumina	GIAB_v4.2.1	SimpleRepeat_imperfecthomopolge21_AT_slop5	All	deepvariant_vg	380	183	197	99.377	99.372	99.374	29129	28946	187740	156099	31444
HG003	illumina	GIAB_v4.2.1	SimpleRepeat_imperfecthomopolge21_AT_slop5	All	deepvariant_vg_pangenome_aware	405	199	206	99.349	99.317	99.333	29129	28930	187660	156022	31432
HG003	illumina	GIAB_v4.2.1	SimpleRepeat_imperfecthomopolge21_AT_slop5	All	deepvariant_vg_pangenome_aware_hap_16	370	179	191	99.396	99.385	99.39	29129	28950	187842	156199	31452
HG003	illumina	GIAB_v4.2.1	SimpleRepeat_imperfecthomopolge21_AT_slop5	All	deepvariant_vg_pangenome_aware_hap_32	370	188	182	99.425	99.355	99.39	29129	28941	187147	155513	31452
HG003	illumina	GIAB_v4.2.1	SimpleRepeat_imperfecthomopolge21_AT_slop5	All	gatk_v3	2312	608	1704	94.775	97.913	96.318	29129	28521	190328	157714	30910
HG003	illumina	GIAB_v4.2.1	SimpleRepeat_imperfecthomopolge21_AT_slop5	All	gatk_v4.6	2249	559	1690	94.822	98.081	96.424	29129	28570	191255	158614	30951
HG003	illumina	GIAB_v4.2.1	SimpleRepeat_imperfecthomopolge21_AT_slop5	All	gatk_v4.6_dragen_functional_equivalence	777	368	409	98.705	98.737	98.721	29129	28761	186165	154573	31183
HG003	illumina	GIAB_v4.2.1	SimpleRepeat_imperfecthomopolge21_AT_slop5	All	gatk_v4.6_dragen_maximum_quality	646	303	343	98.914	98.96	98.937	29129	28826	186556	154962	31251
HG003	illumina	GIAB_v4.2.1	SimpleRepeat_imperfecthomopolge21_AT_slop5	All	octopus_v0.7.4_bwa	1115	834	281	99.027	97.137	98.073	29129	28295	149482	120601	28600
HG003	illumina	GIAB_v4.2.1	SimpleRepeat_imperfecthomopolge21_AT_slop5	All	octopus_v0.7.4_vg	1096	773	323	98.889	97.346	98.111	29129	28356	154044	124968	28753
HG003	illumina	GIAB_v4.2.1	SimpleRepeat_imperfecthomopolge21_AT_slop5	INDEL	deepvariant_bwa	316	154	162	99.368	99.337	99.352	23236	23082	157252	131636	25454
HG003	illumina	GIAB_v4.2.1	SimpleRepeat_imperfecthomopolge21_AT_slop5	INDEL	deepvariant_bwa_pangenome_aware	336	170	166	99.351	99.268	99.309	23236	23066	156884	131287	25431
HG003	illumina	GIAB_v4.2.1	SimpleRepeat_imperfecthomopolge21_AT_slop5	INDEL	deepvariant_vg	344	172	172	99.329	99.26	99.294	23236	23064	159357	133730	25455
HG003	illumina	GIAB_v4.2.1	SimpleRepeat_imperfecthomopolge21_AT_slop5	INDEL	deepvariant_vg_pangenome_aware	360	177	183	99.286	99.238	99.262	23236	23059	159350	133724	25443
HG003	illumina	GIAB_v4.2.1	SimpleRepeat_imperfecthomopolge21_AT_slop5	INDEL	deepvariant_vg_pangenome_aware_hap_16	340	164	176	99.313	99.294	99.303	23236	23072	159495	133860	25459
HG003	illumina	GIAB_v4.2.1	SimpleRepeat_imperfecthomopolge21_AT_slop5	INDEL	deepvariant_vg_pangenome_aware_hap_32	340	167	173	99.325	99.281	99.303	23236	23069	159106	133473	25460
HG003	illumina	GIAB_v4.2.1	SimpleRepeat_imperfecthomopolge21_AT_slop5	INDEL	gatk_v3	1407	589	818	96.828	97.465	97.145	23236	22647	155281	129491	24972
HG003	illumina	GIAB_v4.2.1	SimpleRepeat_imperfecthomopolge21_AT_slop5	INDEL	gatk_v4.6	1327	546	781	96.971	97.65	97.309	23236	22690	155714	129926	25007
HG003	illumina	GIAB_v4.2.1	SimpleRepeat_imperfecthomopolge21_AT_slop5	INDEL	gatk_v4.6_dragen_functional_equivalence	760	362	398	98.447	98.442	98.444	23236	22874	159067	133437	25232
HG003	illumina	GIAB_v4.2.1	SimpleRepeat_imperfecthomopolge21_AT_slop5	INDEL	gatk_v4.6_dragen_maximum_quality	629	297	332	98.705	98.722	98.713	23236	22939	159256	133624	25300
HG003	illumina	GIAB_v4.2.1	SimpleRepeat_imperfecthomopolge21_AT_slop5	INDEL	octopus_v0.7.4_bwa	949	674	275	98.848	97.099	97.966	23236	22562	131432	107570	23587
HG003	illumina	GIAB_v4.2.1	SimpleRepeat_imperfecthomopolge21_AT_slop5	INDEL	octopus_v0.7.4_vg	964	654	310	98.707	97.185	97.94	23236	22582	135134	111167	23657
HG003	illumina	GIAB_v4.2.1	SimpleRepeat_imperfecthomopolge21_AT_slop5	SNP	deepvariant_bwa	21	9	12	99.8	99.847	99.823	5893	5884	27425	21436	5977
HG003	illumina	GIAB_v4.2.1	SimpleRepeat_imperfecthomopolge21_AT_slop5	SNP	deepvariant_bwa_pangenome_aware	16	14	2	99.967	99.762	99.864	5893	5879	27306	21321	5983
HG003	illumina	GIAB_v4.2.1	SimpleRepeat_imperfecthomopolge21_AT_slop5	SNP	deepvariant_vg	36	11	25	99.584	99.813	99.698	5893	5882	28383	22369	5989
HG003	illumina	GIAB_v4.2.1	SimpleRepeat_imperfecthomopolge21_AT_slop5	SNP	deepvariant_vg_pangenome_aware	45	22	23	99.617	99.627	99.622	5893	5871	28310	22298	5989
HG003	illumina	GIAB_v4.2.1	SimpleRepeat_imperfecthomopolge21_AT_slop5	SNP	deepvariant_vg_pangenome_aware_hap_16	30	15	15	99.75	99.745	99.747	5893	5878	28347	22339	5993
HG003	illumina	GIAB_v4.2.1	SimpleRepeat_imperfecthomopolge21_AT_slop5	SNP	deepvariant_vg_pangenome_aware_hap_32	30	21	9	99.85	99.644	99.747	5893	5872	28041	22040	5992
HG003	illumina	GIAB_v4.2.1	SimpleRepeat_imperfecthomopolge21_AT_slop5	SNP	gatk_v3	905	19	886	87.016	99.678	92.918	5893	5874	35047	28223	5938
HG003	illumina	GIAB_v4.2.1	SimpleRepeat_imperfecthomopolge21_AT_slop5	SNP	gatk_v4.6	922	13	909	86.736	99.779	92.801	5893	5880	35541	28688	5944
HG003	illumina	GIAB_v4.2.1	SimpleRepeat_imperfecthomopolge21_AT_slop5	SNP	gatk_v4.6_dragen_functional_equivalence	17	6	11	99.815	99.898	99.856	5893	5887	27098	21136	5951
HG003	illumina	GIAB_v4.2.1	SimpleRepeat_imperfecthomopolge21_AT_slop5	SNP	gatk_v4.6_dragen_maximum_quality	17	6	11	99.815	99.898	99.856	5893	5887	27300	21338	5951
HG003	illumina	GIAB_v4.2.1	SimpleRepeat_imperfecthomopolge21_AT_slop5	SNP	octopus_v0.7.4_bwa	166	160	6	99.88	97.285	98.565	5893	5733	18050	13031	5013
HG003	illumina	GIAB_v4.2.1	SimpleRepeat_imperfecthomopolge21_AT_slop5	SNP	octopus_v0.7.4_vg	132	119	13	99.746	97.981	98.856	5893	5774	18910	13801	5096
HG003	illumina	GIAB_v4.2.1	SimpleRepeat_imperfecthomopolge21_GC_slop5	All	deepvariant_bwa	4	3	1	98.361	95	96.651	60	57	1664	1603	60
HG003	illumina	GIAB_v4.2.1	SimpleRepeat_imperfecthomopolge21_GC_slop5	All	deepvariant_bwa_pangenome_aware	4	3	1	98.361	95	96.651	60	57	1626	1565	60
HG003	illumina	GIAB_v4.2.1	SimpleRepeat_imperfecthomopolge21_GC_slop5	All	deepvariant_vg	3	2	1	98.387	96.667	97.519	60	58	1716	1654	61
HG003	illumina	GIAB_v4.2.1	SimpleRepeat_imperfecthomopolge21_GC_slop5	All	deepvariant_vg_pangenome_aware	4	3	1	98.361	95	96.651	60	57	1760	1699	60
HG003	illumina	GIAB_v4.2.1	SimpleRepeat_imperfecthomopolge21_GC_slop5	All	deepvariant_vg_pangenome_aware_hap_16	10	5	5	91.935	91.667	91.801	60	55	1788	1726	57
HG003	illumina	GIAB_v4.2.1	SimpleRepeat_imperfecthomopolge21_GC_slop5	All	deepvariant_vg_pangenome_aware_hap_32	10	5	5	91.935	91.667	91.801	60	55	1792	1730	57
HG003	illumina	GIAB_v4.2.1	SimpleRepeat_imperfecthomopolge21_GC_slop5	All	gatk_v3	74	4	70	45.312	93.333	61.006	60	56	1836	1708	58
HG003	illumina	GIAB_v4.2.1	SimpleRepeat_imperfecthomopolge21_GC_slop5	All	gatk_v4.6	73	4	69	45.669	93.333	61.329	60	56	1847	1720	58
HG003	illumina	GIAB_v4.2.1	SimpleRepeat_imperfecthomopolge21_GC_slop5	All	gatk_v4.6_dragen_functional_equivalence	6	3	3	95.161	95	95.08	60	57	1665	1603	59
HG003	illumina	GIAB_v4.2.1	SimpleRepeat_imperfecthomopolge21_GC_slop5	All	gatk_v4.6_dragen_maximum_quality	7	3	4	93.651	95	94.321	60	57	1666	1603	59
HG003	illumina	GIAB_v4.2.1	SimpleRepeat_imperfecthomopolge21_GC_slop5	All	octopus_v0.7.4_bwa	8	7	1	98.148	88.333	92.982	60	53	1223	1169	53
HG003	illumina	GIAB_v4.2.1	SimpleRepeat_imperfecthomopolge21_GC_slop5	All	octopus_v0.7.4_vg	10	9	1	98.182	85	91.117	60	51	1186	1131	54
HG003	illumina	GIAB_v4.2.1	SimpleRepeat_imperfecthomopolge21_GC_slop5	INDEL	deepvariant_bwa	4	3	1	97.5	92.683	95.03	41	38	1032	992	39
HG003	illumina	GIAB_v4.2.1	SimpleRepeat_imperfecthomopolge21_GC_slop5	INDEL	deepvariant_bwa_pangenome_aware	4	3	1	97.5	92.683	95.03	41	38	1003	963	39
HG003	illumina	GIAB_v4.2.1	SimpleRepeat_imperfecthomopolge21_GC_slop5	INDEL	deepvariant_vg	3	2	1	97.561	95.122	96.326	41	39	1043	1002	40
HG003	illumina	GIAB_v4.2.1	SimpleRepeat_imperfecthomopolge21_GC_slop5	INDEL	deepvariant_vg_pangenome_aware	4	3	1	97.5	92.683	95.03	41	38	1039	999	39
HG003	illumina	GIAB_v4.2.1	SimpleRepeat_imperfecthomopolge21_GC_slop5	INDEL	deepvariant_vg_pangenome_aware_hap_16	8	5	3	92.683	87.805	90.178	41	36	1055	1014	38
HG003	illumina	GIAB_v4.2.1	SimpleRepeat_imperfecthomopolge21_GC_slop5	INDEL	deepvariant_vg_pangenome_aware_hap_32	8	5	3	92.683	87.805	90.178	41	36	1049	1008	38
HG003	illumina	GIAB_v4.2.1	SimpleRepeat_imperfecthomopolge21_GC_slop5	INDEL	gatk_v3	12	3	9	81.633	92.683	86.808	41	38	1125	1076	40
HG003	illumina	GIAB_v4.2.1	SimpleRepeat_imperfecthomopolge21_GC_slop5	INDEL	gatk_v4.6	13	3	10	80	92.683	85.876	41	38	1133	1083	40
HG003	illumina	GIAB_v4.2.1	SimpleRepeat_imperfecthomopolge21_GC_slop5	INDEL	gatk_v4.6_dragen_functional_equivalence	6	3	3	93.023	92.683	92.853	41	38	1135	1092	40
HG003	illumina	GIAB_v4.2.1	SimpleRepeat_imperfecthomopolge21_GC_slop5	INDEL	gatk_v4.6_dragen_maximum_quality	7	3	4	90.909	92.683	91.787	41	38	1133	1089	40
HG003	illumina	GIAB_v4.2.1	SimpleRepeat_imperfecthomopolge21_GC_slop5	INDEL	octopus_v0.7.4_bwa	6	5	1	97.368	87.805	92.34	41	36	836	798	37
HG003	illumina	GIAB_v4.2.1	SimpleRepeat_imperfecthomopolge21_GC_slop5	INDEL	octopus_v0.7.4_vg	6	6	0	100	85.366	92.105	41	35	813	778	35
HG003	illumina	GIAB_v4.2.1	SimpleRepeat_imperfecthomopolge21_GC_slop5	SNP	deepvariant_bwa	0	0	0	100	100	100	19	19	632	611	21
HG003	illumina	GIAB_v4.2.1	SimpleRepeat_imperfecthomopolge21_GC_slop5	SNP	deepvariant_bwa_pangenome_aware	0	0	0	100	100	100	19	19	623	602	21
HG003	illumina	GIAB_v4.2.1	SimpleRepeat_imperfecthomopolge21_GC_slop5	SNP	deepvariant_vg	0	0	0	100	100	100	19	19	673	652	21
HG003	illumina	GIAB_v4.2.1	SimpleRepeat_imperfecthomopolge21_GC_slop5	SNP	deepvariant_vg_pangenome_aware	0	0	0	100	100	100	19	19	721	700	21
HG003	illumina	GIAB_v4.2.1	SimpleRepeat_imperfecthomopolge21_GC_slop5	SNP	deepvariant_vg_pangenome_aware_hap_16	2	0	2	90.476	100	95	19	19	733	712	19
HG003	illumina	GIAB_v4.2.1	SimpleRepeat_imperfecthomopolge21_GC_slop5	SNP	deepvariant_vg_pangenome_aware_hap_32	2	0	2	90.476	100	95	19	19	743	722	19
HG003	illumina	GIAB_v4.2.1	SimpleRepeat_imperfecthomopolge21_GC_slop5	SNP	gatk_v3	62	1	61	22.785	94.737	36.735	19	18	711	632	18
HG003	illumina	GIAB_v4.2.1	SimpleRepeat_imperfecthomopolge21_GC_slop5	SNP	gatk_v4.6	60	1	59	23.377	94.737	37.5	19	18	714	637	18
HG003	illumina	GIAB_v4.2.1	SimpleRepeat_imperfecthomopolge21_GC_slop5	SNP	gatk_v4.6_dragen_functional_equivalence	0	0	0	100	100	100	19	19	530	511	19
HG003	illumina	GIAB_v4.2.1	SimpleRepeat_imperfecthomopolge21_GC_slop5	SNP	gatk_v4.6_dragen_maximum_quality	0	0	0	100	100	100	19	19	533	514	19
HG003	illumina	GIAB_v4.2.1	SimpleRepeat_imperfecthomopolge21_GC_slop5	SNP	octopus_v0.7.4_bwa	2	2	0	100	89.474	94.445	19	17	387	371	16
HG003	illumina	GIAB_v4.2.1	SimpleRepeat_imperfecthomopolge21_GC_slop5	SNP	octopus_v0.7.4_vg	4	3	1	95	84.211	89.281	19	16	373	353	19
HG003	illumina	GIAB_v4.2.1	SimpleRepeat_imperfecthomopolge21_slop5	All	deepvariant_bwa	341	166	175	99.447	99.431	99.439	29189	29023	186340	154674	31491
HG003	illumina	GIAB_v4.2.1	SimpleRepeat_imperfecthomopolge21_slop5	All	deepvariant_bwa_pangenome_aware	356	187	169	99.466	99.359	99.412	29189	29002	185815	154172	31474
HG003	illumina	GIAB_v4.2.1	SimpleRepeat_imperfecthomopolge21_slop5	All	deepvariant_vg	383	185	198	99.375	99.366	99.37	29189	29004	189455	157752	31505
HG003	illumina	GIAB_v4.2.1	SimpleRepeat_imperfecthomopolge21_slop5	All	deepvariant_vg_pangenome_aware	409	202	207	99.347	99.308	99.327	29189	28987	189419	157720	31492
HG003	illumina	GIAB_v4.2.1	SimpleRepeat_imperfecthomopolge21_slop5	All	deepvariant_vg_pangenome_aware_hap_16	380	184	196	99.382	99.37	99.376	29189	29005	189629	157924	31509
HG003	illumina	GIAB_v4.2.1	SimpleRepeat_imperfecthomopolge21_slop5	All	deepvariant_vg_pangenome_aware_hap_32	380	193	187	99.41	99.339	99.374	29189	28996	188938	157242	31509
HG003	illumina	GIAB_v4.2.1	SimpleRepeat_imperfecthomopolge21_slop5	All	gatk_v3	2386	612	1774	94.582	97.903	96.214	29189	28577	192162	159420	30968
HG003	illumina	GIAB_v4.2.1	SimpleRepeat_imperfecthomopolge21_slop5	All	gatk_v4.6	2322	563	1759	94.632	98.071	96.321	29189	28626	193100	160332	31009
HG003	illumina	GIAB_v4.2.1	SimpleRepeat_imperfecthomopolge21_slop5	All	gatk_v4.6_dragen_functional_equivalence	783	371	412	98.698	98.729	98.713	29189	28818	187828	156174	31242
HG003	illumina	GIAB_v4.2.1	SimpleRepeat_imperfecthomopolge21_slop5	All	gatk_v4.6_dragen_maximum_quality	653	306	347	98.904	98.952	98.928	29189	28883	188220	156563	31310
HG003	illumina	GIAB_v4.2.1	SimpleRepeat_imperfecthomopolge21_slop5	All	octopus_v0.7.4_bwa	1123	841	282	99.025	97.119	98.063	29189	28348	150705	121770	28653
HG003	illumina	GIAB_v4.2.1	SimpleRepeat_imperfecthomopolge21_slop5	All	octopus_v0.7.4_vg	1106	782	324	98.888	97.321	98.098	29189	28407	155229	126098	28807
HG003	illumina	GIAB_v4.2.1	SimpleRepeat_imperfecthomopolge21_slop5	INDEL	deepvariant_bwa	320	157	163	99.365	99.326	99.345	23277	23120	158283	132627	25493
HG003	illumina	GIAB_v4.2.1	SimpleRepeat_imperfecthomopolge21_slop5	INDEL	deepvariant_bwa_pangenome_aware	340	173	167	99.349	99.257	99.303	23277	23104	157886	132249	25470
HG003	illumina	GIAB_v4.2.1	SimpleRepeat_imperfecthomopolge21_slop5	INDEL	deepvariant_vg	347	174	173	99.326	99.252	99.289	23277	23103	160399	134731	25495
HG003	illumina	GIAB_v4.2.1	SimpleRepeat_imperfecthomopolge21_slop5	INDEL	deepvariant_vg_pangenome_aware	364	180	184	99.283	99.227	99.255	23277	23097	160388	134722	25482
HG003	illumina	GIAB_v4.2.1	SimpleRepeat_imperfecthomopolge21_slop5	INDEL	deepvariant_vg_pangenome_aware_hap_16	348	169	179	99.303	99.274	99.288	23277	23108	160549	134873	25497
HG003	illumina	GIAB_v4.2.1	SimpleRepeat_imperfecthomopolge21_slop5	INDEL	deepvariant_vg_pangenome_aware_hap_32	348	172	176	99.314	99.261	99.287	23277	23105	160154	134480	25498
HG003	illumina	GIAB_v4.2.1	SimpleRepeat_imperfecthomopolge21_slop5	INDEL	gatk_v3	1419	592	827	96.799	97.457	97.127	23277	22685	156405	130566	25012
HG003	illumina	GIAB_v4.2.1	SimpleRepeat_imperfecthomopolge21_slop5	INDEL	gatk_v4.6	1340	549	791	96.939	97.641	97.289	23277	22728	156846	131008	25047
HG003	illumina	GIAB_v4.2.1	SimpleRepeat_imperfecthomopolge21_slop5	INDEL	gatk_v4.6_dragen_functional_equivalence	766	365	401	98.438	98.432	98.435	23277	22912	160201	134528	25272
HG003	illumina	GIAB_v4.2.1	SimpleRepeat_imperfecthomopolge21_slop5	INDEL	gatk_v4.6_dragen_maximum_quality	636	300	336	98.691	98.711	98.701	23277	22977	160388	134712	25340
HG003	illumina	GIAB_v4.2.1	SimpleRepeat_imperfecthomopolge21_slop5	INDEL	octopus_v0.7.4_bwa	955	679	276	98.845	97.083	97.956	23277	22598	132268	108368	23624
HG003	illumina	GIAB_v4.2.1	SimpleRepeat_imperfecthomopolge21_slop5	INDEL	octopus_v0.7.4_vg	970	660	310	98.708	97.165	97.93	23277	22617	135946	111944	23692
HG003	illumina	GIAB_v4.2.1	SimpleRepeat_imperfecthomopolge21_slop5	SNP	deepvariant_bwa	21	9	12	99.8	99.848	99.824	5912	5903	28057	22047	5998
HG003	illumina	GIAB_v4.2.1	SimpleRepeat_imperfecthomopolge21_slop5	SNP	deepvariant_bwa_pangenome_aware	16	14	2	99.967	99.763	99.865	5912	5898	27929	21923	6004
HG003	illumina	GIAB_v4.2.1	SimpleRepeat_imperfecthomopolge21_slop5	SNP	deepvariant_vg	36	11	25	99.586	99.814	99.7	5912	5901	29056	23021	6010
HG003	illumina	GIAB_v4.2.1	SimpleRepeat_imperfecthomopolge21_slop5	SNP	deepvariant_vg_pangenome_aware	45	22	23	99.619	99.628	99.623	5912	5890	29031	22998	6010
HG003	illumina	GIAB_v4.2.1	SimpleRepeat_imperfecthomopolge21_slop5	SNP	deepvariant_vg_pangenome_aware_hap_16	32	15	17	99.718	99.746	99.732	5912	5897	29080	23051	6012
HG003	illumina	GIAB_v4.2.1	SimpleRepeat_imperfecthomopolge21_slop5	SNP	deepvariant_vg_pangenome_aware_hap_32	32	21	11	99.817	99.645	99.731	5912	5891	28784	22762	6011
HG003	illumina	GIAB_v4.2.1	SimpleRepeat_imperfecthomopolge21_slop5	SNP	gatk_v3	967	20	947	86.281	99.662	92.49	5912	5892	35757	28854	5956
HG003	illumina	GIAB_v4.2.1	SimpleRepeat_imperfecthomopolge21_slop5	SNP	gatk_v4.6	982	14	968	86.032	99.763	92.39	5912	5898	36254	29324	5962
HG003	illumina	GIAB_v4.2.1	SimpleRepeat_imperfecthomopolge21_slop5	SNP	gatk_v4.6_dragen_functional_equivalence	17	6	11	99.816	99.899	99.857	5912	5906	27627	21646	5970
HG003	illumina	GIAB_v4.2.1	SimpleRepeat_imperfecthomopolge21_slop5	SNP	gatk_v4.6_dragen_maximum_quality	17	6	11	99.816	99.899	99.857	5912	5906	27832	21851	5970
HG003	illumina	GIAB_v4.2.1	SimpleRepeat_imperfecthomopolge21_slop5	SNP	octopus_v0.7.4_bwa	168	162	6	99.881	97.26	98.553	5912	5750	18437	13402	5029
HG003	illumina	GIAB_v4.2.1	SimpleRepeat_imperfecthomopolge21_slop5	SNP	octopus_v0.7.4_vg	136	122	14	99.727	97.936	98.823	5912	5790	19283	14154	5115
HG003	illumina	GIAB_v4.2.1	SimpleRepeat_quadTR_19to49_slop5	All	deepvariant_bwa	345	227	118	99.516	99.006	99.26	22848	22621	49966	25592	24256
HG003	illumina	GIAB_v4.2.1	SimpleRepeat_quadTR_19to49_slop5	All	deepvariant_bwa_pangenome_aware	339	232	107	99.561	98.985	99.272	22848	22616	49991	25632	24252
HG003	illumina	GIAB_v4.2.1	SimpleRepeat_quadTR_19to49_slop5	All	deepvariant_vg	356	214	142	99.419	99.063	99.241	22849	22635	50503	26056	24305
HG003	illumina	GIAB_v4.2.1	SimpleRepeat_quadTR_19to49_slop5	All	deepvariant_vg_pangenome_aware	368	232	136	99.443	98.985	99.213	22849	22617	50680	26253	24291
HG003	illumina	GIAB_v4.2.1	SimpleRepeat_quadTR_19to49_slop5	All	deepvariant_vg_pangenome_aware_hap_16	346	213	133	99.456	99.068	99.262	22849	22636	50947	26502	24312
HG003	illumina	GIAB_v4.2.1	SimpleRepeat_quadTR_19to49_slop5	All	deepvariant_vg_pangenome_aware_hap_32	363	229	134	99.451	98.998	99.224	22849	22620	50582	26160	24288
HG003	illumina	GIAB_v4.2.1	SimpleRepeat_quadTR_19to49_slop5	All	gatk_v3	459	221	238	99.028	99.033	99.03	22848	22627	53144	28649	24257
HG003	illumina	GIAB_v4.2.1	SimpleRepeat_quadTR_19to49_slop5	All	gatk_v4.6	345	162	183	99.253	99.291	99.272	22848	22686	53378	28873	24322
HG003	illumina	GIAB_v4.2.1	SimpleRepeat_quadTR_19to49_slop5	All	gatk_v4.6_dragen_functional_equivalence	182	112	70	99.714	99.51	99.612	22848	22736	53033	28585	24378
HG003	illumina	GIAB_v4.2.1	SimpleRepeat_quadTR_19to49_slop5	All	gatk_v4.6_dragen_maximum_quality	178	110	68	99.722	99.519	99.62	22848	22738	53189	28741	24380
HG003	illumina	GIAB_v4.2.1	SimpleRepeat_quadTR_19to49_slop5	All	octopus_v0.7.4_bwa	553	468	85	99.625	97.952	98.781	22850	22382	47755	25114	22556
HG003	illumina	GIAB_v4.2.1	SimpleRepeat_quadTR_19to49_slop5	All	octopus_v0.7.4_vg	718	578	140	99.383	97.47	98.417	22850	22272	48294	25588	22566
HG003	illumina	GIAB_v4.2.1	SimpleRepeat_quadTR_19to49_slop5	INDEL	deepvariant_bwa	310	206	104	99.48	98.891	99.185	18570	18364	37904	17920	19880
HG003	illumina	GIAB_v4.2.1	SimpleRepeat_quadTR_19to49_slop5	INDEL	deepvariant_bwa_pangenome_aware	304	211	93	99.534	98.864	99.198	18570	18359	37862	17896	19873
HG003	illumina	GIAB_v4.2.1	SimpleRepeat_quadTR_19to49_slop5	INDEL	deepvariant_vg	300	188	112	99.441	98.988	99.214	18571	18383	37973	17949	19912
HG003	illumina	GIAB_v4.2.1	SimpleRepeat_quadTR_19to49_slop5	INDEL	deepvariant_vg_pangenome_aware	313	206	107	99.465	98.891	99.177	18571	18365	38026	18024	19895
HG003	illumina	GIAB_v4.2.1	SimpleRepeat_quadTR_19to49_slop5	INDEL	deepvariant_vg_pangenome_aware_hap_16	292	189	103	99.486	98.982	99.233	18571	18382	38144	18124	19917
HG003	illumina	GIAB_v4.2.1	SimpleRepeat_quadTR_19to49_slop5	INDEL	deepvariant_vg_pangenome_aware_hap_32	301	200	101	99.495	98.923	99.208	18571	18371	37903	17903	19899
HG003	illumina	GIAB_v4.2.1	SimpleRepeat_quadTR_19to49_slop5	INDEL	gatk_v3	367	203	164	99.182	98.907	99.044	18570	18367	41376	21319	19893
HG003	illumina	GIAB_v4.2.1	SimpleRepeat_quadTR_19to49_slop5	INDEL	gatk_v4.6	254	144	110	99.452	99.225	99.338	18570	18426	41567	21504	19953
HG003	illumina	GIAB_v4.2.1	SimpleRepeat_quadTR_19to49_slop5	INDEL	gatk_v4.6_dragen_functional_equivalence	160	97	63	99.686	99.478	99.582	18570	18473	41533	21464	20006
HG003	illumina	GIAB_v4.2.1	SimpleRepeat_quadTR_19to49_slop5	INDEL	gatk_v4.6_dragen_maximum_quality	157	96	61	99.696	99.483	99.589	18570	18474	41598	21530	20007
HG003	illumina	GIAB_v4.2.1	SimpleRepeat_quadTR_19to49_slop5	INDEL	octopus_v0.7.4_bwa	428	360	68	99.642	98.061	98.845	18570	18210	39436	20442	18926
HG003	illumina	GIAB_v4.2.1	SimpleRepeat_quadTR_19to49_slop5	INDEL	octopus_v0.7.4_vg	556	461	95	99.5	97.518	98.499	18570	18109	39653	20667	18891
HG003	illumina	GIAB_v4.2.1	SimpleRepeat_quadTR_19to49_slop5	SNP	deepvariant_bwa	35	21	14	99.681	99.509	99.595	4278	4257	12062	7672	4376
HG003	illumina	GIAB_v4.2.1	SimpleRepeat_quadTR_19to49_slop5	SNP	deepvariant_bwa_pangenome_aware	35	21	14	99.681	99.509	99.595	4278	4257	12129	7736	4379
HG003	illumina	GIAB_v4.2.1	SimpleRepeat_quadTR_19to49_slop5	SNP	deepvariant_vg	56	26	30	99.322	99.392	99.357	4278	4252	12530	8107	4393
HG003	illumina	GIAB_v4.2.1	SimpleRepeat_quadTR_19to49_slop5	SNP	deepvariant_vg_pangenome_aware	55	26	29	99.345	99.392	99.368	4278	4252	12654	8229	4396
HG003	illumina	GIAB_v4.2.1	SimpleRepeat_quadTR_19to49_slop5	SNP	deepvariant_vg_pangenome_aware_hap_16	54	24	30	99.322	99.439	99.38	4278	4254	12803	8378	4395
HG003	illumina	GIAB_v4.2.1	SimpleRepeat_quadTR_19to49_slop5	SNP	deepvariant_vg_pangenome_aware_hap_32	62	29	33	99.254	99.322	99.288	4278	4249	12679	8257	4389
HG003	illumina	GIAB_v4.2.1	SimpleRepeat_quadTR_19to49_slop5	SNP	gatk_v3	92	18	74	98.333	99.579	98.952	4278	4260	11768	7330	4364
HG003	illumina	GIAB_v4.2.1	SimpleRepeat_quadTR_19to49_slop5	SNP	gatk_v4.6	91	18	73	98.357	99.579	98.964	4278	4260	11811	7369	4369
HG003	illumina	GIAB_v4.2.1	SimpleRepeat_quadTR_19to49_slop5	SNP	gatk_v4.6_dragen_functional_equivalence	22	15	7	99.84	99.649	99.744	4278	4263	11500	7121	4372
HG003	illumina	GIAB_v4.2.1	SimpleRepeat_quadTR_19to49_slop5	SNP	gatk_v4.6_dragen_maximum_quality	21	14	7	99.84	99.673	99.756	4278	4264	11591	7211	4373
HG003	illumina	GIAB_v4.2.1	SimpleRepeat_quadTR_19to49_slop5	SNP	octopus_v0.7.4_bwa	125	108	17	99.534	97.477	98.495	4280	4172	8319	4672	3630
HG003	illumina	GIAB_v4.2.1	SimpleRepeat_quadTR_19to49_slop5	SNP	octopus_v0.7.4_vg	162	117	45	98.79	97.266	98.022	4280	4163	8641	4921	3675
HG003	illumina	GIAB_v4.2.1	SimpleRepeat_quadTR_50to149_slop5	All	deepvariant_bwa	156	93	63	97.908	96.059	96.975	2360	2267	13171	10160	2948
HG003	illumina	GIAB_v4.2.1	SimpleRepeat_quadTR_50to149_slop5	All	deepvariant_bwa_pangenome_aware	157	93	64	97.874	96.059	96.958	2360	2267	13105	10095	2946
HG003	illumina	GIAB_v4.2.1	SimpleRepeat_quadTR_50to149_slop5	All	deepvariant_vg	214	121	93	96.908	94.873	95.88	2360	2239	13250	10242	2915
HG003	illumina	GIAB_v4.2.1	SimpleRepeat_quadTR_50to149_slop5	All	deepvariant_vg_pangenome_aware	206	118	88	97.076	95	96.027	2360	2242	13334	10324	2922
HG003	illumina	GIAB_v4.2.1	SimpleRepeat_quadTR_50to149_slop5	All	deepvariant_vg_pangenome_aware_hap_16	219	122	97	96.778	94.831	95.795	2360	2238	13595	10584	2914
HG003	illumina	GIAB_v4.2.1	SimpleRepeat_quadTR_50to149_slop5	All	deepvariant_vg_pangenome_aware_hap_32	214	121	93	96.907	94.873	95.879	2360	2239	13201	10194	2914
HG003	illumina	GIAB_v4.2.1	SimpleRepeat_quadTR_50to149_slop5	All	gatk_v3	117	67	50	98.347	97.161	97.75	2360	2293	15403	12378	2975
HG003	illumina	GIAB_v4.2.1	SimpleRepeat_quadTR_50to149_slop5	All	gatk_v4.6	95	54	41	98.649	97.712	98.178	2360	2306	15661	12626	2994
HG003	illumina	GIAB_v4.2.1	SimpleRepeat_quadTR_50to149_slop5	All	gatk_v4.6_dragen_functional_equivalence	70	41	29	99.046	98.263	98.653	2360	2319	15602	12562	3011
HG003	illumina	GIAB_v4.2.1	SimpleRepeat_quadTR_50to149_slop5	All	gatk_v4.6_dragen_maximum_quality	69	40	29	99.046	98.305	98.674	2360	2320	15812	12771	3012
HG003	illumina	GIAB_v4.2.1	SimpleRepeat_quadTR_50to149_slop5	All	octopus_v0.7.4_bwa	88	65	23	99.012	97.246	98.121	2360	2295	12397	10070	2304
HG003	illumina	GIAB_v4.2.1	SimpleRepeat_quadTR_50to149_slop5	All	octopus_v0.7.4_vg	136	88	48	97.954	96.271	97.105	2360	2272	12817	10471	2298
HG003	illumina	GIAB_v4.2.1	SimpleRepeat_quadTR_50to149_slop5	INDEL	deepvariant_bwa	148	88	60	97.916	96.08	96.989	2245	2157	9888	7009	2819
HG003	illumina	GIAB_v4.2.1	SimpleRepeat_quadTR_50to149_slop5	INDEL	deepvariant_bwa_pangenome_aware	144	87	57	98.018	96.125	97.062	2245	2158	9899	7023	2819
HG003	illumina	GIAB_v4.2.1	SimpleRepeat_quadTR_50to149_slop5	INDEL	deepvariant_vg	197	113	84	97.074	94.967	96.009	2245	2132	9613	6742	2787
HG003	illumina	GIAB_v4.2.1	SimpleRepeat_quadTR_50to149_slop5	INDEL	deepvariant_vg_pangenome_aware	190	112	78	97.282	95.011	96.133	2245	2133	9729	6859	2792
HG003	illumina	GIAB_v4.2.1	SimpleRepeat_quadTR_50to149_slop5	INDEL	deepvariant_vg_pangenome_aware_hap_16	202	117	85	97.038	94.788	95.9	2245	2128	9811	6941	2785
HG003	illumina	GIAB_v4.2.1	SimpleRepeat_quadTR_50to149_slop5	INDEL	deepvariant_vg_pangenome_aware_hap_32	194	114	80	97.21	94.922	96.052	2245	2131	9671	6804	2787
HG003	illumina	GIAB_v4.2.1	SimpleRepeat_quadTR_50to149_slop5	INDEL	gatk_v3	116	66	50	98.275	97.06	97.664	2245	2179	12542	9643	2849
HG003	illumina	GIAB_v4.2.1	SimpleRepeat_quadTR_50to149_slop5	INDEL	gatk_v4.6	94	53	41	98.589	97.639	98.112	2245	2192	12729	9824	2864
HG003	illumina	GIAB_v4.2.1	SimpleRepeat_quadTR_50to149_slop5	INDEL	gatk_v4.6_dragen_functional_equivalence	67	39	28	99.038	98.263	98.649	2245	2206	12694	9784	2882
HG003	illumina	GIAB_v4.2.1	SimpleRepeat_quadTR_50to149_slop5	INDEL	gatk_v4.6_dragen_maximum_quality	66	38	28	99.038	98.307	98.671	2245	2207	12792	9881	2883
HG003	illumina	GIAB_v4.2.1	SimpleRepeat_quadTR_50to149_slop5	INDEL	octopus_v0.7.4_bwa	85	63	22	99.013	97.194	98.095	2245	2182	10437	8209	2206
HG003	illumina	GIAB_v4.2.1	SimpleRepeat_quadTR_50to149_slop5	INDEL	octopus_v0.7.4_vg	127	85	42	98.127	96.214	97.161	2245	2160	10672	8430	2200
HG003	illumina	GIAB_v4.2.1	SimpleRepeat_quadTR_50to149_slop5	SNP	deepvariant_bwa	8	5	3	97.727	95.652	96.678	115	110	3283	3151	129
HG003	illumina	GIAB_v4.2.1	SimpleRepeat_quadTR_50to149_slop5	SNP	deepvariant_bwa_pangenome_aware	13	6	7	94.776	94.783	94.779	115	109	3206	3072	127
HG003	illumina	GIAB_v4.2.1	SimpleRepeat_quadTR_50to149_slop5	SNP	deepvariant_vg	17	8	9	93.431	93.043	93.237	115	107	3637	3500	128
HG003	illumina	GIAB_v4.2.1	SimpleRepeat_quadTR_50to149_slop5	SNP	deepvariant_vg_pangenome_aware	16	6	10	92.857	94.783	93.81	115	109	3605	3465	130
HG003	illumina	GIAB_v4.2.1	SimpleRepeat_quadTR_50to149_slop5	SNP	deepvariant_vg_pangenome_aware_hap_16	17	5	12	91.489	95.652	93.524	115	110	3784	3643	129
HG003	illumina	GIAB_v4.2.1	SimpleRepeat_quadTR_50to149_slop5	SNP	deepvariant_vg_pangenome_aware_hap_32	20	7	13	90.714	93.913	92.286	115	108	3530	3390	127
HG003	illumina	GIAB_v4.2.1	SimpleRepeat_quadTR_50to149_slop5	SNP	gatk_v3	1	1	0	100	99.13	99.563	115	114	2861	2735	126
HG003	illumina	GIAB_v4.2.1	SimpleRepeat_quadTR_50to149_slop5	SNP	gatk_v4.6	1	1	0	100	99.13	99.563	115	114	2932	2802	130
HG003	illumina	GIAB_v4.2.1	SimpleRepeat_quadTR_50to149_slop5	SNP	gatk_v4.6_dragen_functional_equivalence	3	2	1	99.231	98.261	98.744	115	113	2908	2778	129
HG003	illumina	GIAB_v4.2.1	SimpleRepeat_quadTR_50to149_slop5	SNP	gatk_v4.6_dragen_maximum_quality	3	2	1	99.231	98.261	98.744	115	113	3020	2890	129
HG003	illumina	GIAB_v4.2.1	SimpleRepeat_quadTR_50to149_slop5	SNP	octopus_v0.7.4_bwa	3	2	1	98.99	98.261	98.624	115	113	1960	1861	98
HG003	illumina	GIAB_v4.2.1	SimpleRepeat_quadTR_50to149_slop5	SNP	octopus_v0.7.4_vg	9	3	6	94.231	97.391	95.785	115	112	2145	2041	98
HG003	illumina	GIAB_v4.2.1	SimpleRepeat_quadTR_ge150_slop5	All	deepvariant_bwa	0	0	0	0	0	0	0	0	24	24	0
HG003	illumina	GIAB_v4.2.1	SimpleRepeat_quadTR_ge150_slop5	All	deepvariant_bwa_pangenome_aware	0	0	0	0	0	0	0	0	33	33	0
HG003	illumina	GIAB_v4.2.1	SimpleRepeat_quadTR_ge150_slop5	All	deepvariant_vg	0	0	0	0	0	0	0	0	44	44	0
HG003	illumina	GIAB_v4.2.1	SimpleRepeat_quadTR_ge150_slop5	All	deepvariant_vg_pangenome_aware	0	0	0	0	0	0	0	0	57	57	0
HG003	illumina	GIAB_v4.2.1	SimpleRepeat_quadTR_ge150_slop5	All	deepvariant_vg_pangenome_aware_hap_16	0	0	0	0	0	0	0	0	68	68	0
HG003	illumina	GIAB_v4.2.1	SimpleRepeat_quadTR_ge150_slop5	All	deepvariant_vg_pangenome_aware_hap_32	0	0	0	0	0	0	0	0	58	58	0
HG003	illumina	GIAB_v4.2.1	SimpleRepeat_quadTR_ge150_slop5	All	gatk_v3	0	0	0	0	0	0	0	0	18	18	0
HG003	illumina	GIAB_v4.2.1	SimpleRepeat_quadTR_ge150_slop5	All	gatk_v4.6	0	0	0	0	0	0	0	0	18	18	0
HG003	illumina	GIAB_v4.2.1	SimpleRepeat_quadTR_ge150_slop5	All	gatk_v4.6_dragen_functional_equivalence	0	0	0	0	0	0	0	0	46	46	0
HG003	illumina	GIAB_v4.2.1	SimpleRepeat_quadTR_ge150_slop5	All	gatk_v4.6_dragen_maximum_quality	0	0	0	0	0	0	0	0	47	47	0
HG003	illumina	GIAB_v4.2.1	SimpleRepeat_quadTR_ge150_slop5	All	octopus_v0.7.4_bwa	0	0	0	0	0	0	0	0	18	18	0
HG003	illumina	GIAB_v4.2.1	SimpleRepeat_quadTR_ge150_slop5	All	octopus_v0.7.4_vg	0	0	0	0	0	0	0	0	19	19	0
HG003	illumina	GIAB_v4.2.1	SimpleRepeat_quadTR_ge150_slop5	INDEL	deepvariant_bwa	0	0	0	0	0	0	0	0	4	4	0
HG003	illumina	GIAB_v4.2.1	SimpleRepeat_quadTR_ge150_slop5	INDEL	deepvariant_bwa_pangenome_aware	0	0	0	0	0	0	0	0	5	5	0
HG003	illumina	GIAB_v4.2.1	SimpleRepeat_quadTR_ge150_slop5	INDEL	deepvariant_vg	0	0	0	0	0	0	0	0	2	2	0
HG003	illumina	GIAB_v4.2.1	SimpleRepeat_quadTR_ge150_slop5	INDEL	deepvariant_vg_pangenome_aware	0	0	0	0	0	0	0	0	4	4	0
HG003	illumina	GIAB_v4.2.1	SimpleRepeat_quadTR_ge150_slop5	INDEL	deepvariant_vg_pangenome_aware_hap_16	0	0	0	0	0	0	0	0	6	6	0
HG003	illumina	GIAB_v4.2.1	SimpleRepeat_quadTR_ge150_slop5	INDEL	deepvariant_vg_pangenome_aware_hap_32	0	0	0	0	0	0	0	0	6	6	0
HG003	illumina	GIAB_v4.2.1	SimpleRepeat_quadTR_ge150_slop5	INDEL	gatk_v3	0	0	0	0	0	0	0	0	10	10	0
HG003	illumina	GIAB_v4.2.1	SimpleRepeat_quadTR_ge150_slop5	INDEL	gatk_v4.6	0	0	0	0	0	0	0	0	10	10	0
HG003	illumina	GIAB_v4.2.1	SimpleRepeat_quadTR_ge150_slop5	INDEL	gatk_v4.6_dragen_functional_equivalence	0	0	0	0	0	0	0	0	13	13	0
HG003	illumina	GIAB_v4.2.1	SimpleRepeat_quadTR_ge150_slop5	INDEL	gatk_v4.6_dragen_maximum_quality	0	0	0	0	0	0	0	0	14	14	0
HG003	illumina	GIAB_v4.2.1	SimpleRepeat_quadTR_ge150_slop5	INDEL	octopus_v0.7.4_bwa	0	0	0	0	0	0	0	0	9	9	0
HG003	illumina	GIAB_v4.2.1	SimpleRepeat_quadTR_ge150_slop5	INDEL	octopus_v0.7.4_vg	0	0	0	0	0	0	0	0	13	13	0
HG003	illumina	GIAB_v4.2.1	SimpleRepeat_quadTR_ge150_slop5	SNP	deepvariant_bwa	0	0	0	0	0	0	0	0	20	20	0
HG003	illumina	GIAB_v4.2.1	SimpleRepeat_quadTR_ge150_slop5	SNP	deepvariant_bwa_pangenome_aware	0	0	0	0	0	0	0	0	28	28	0
HG003	illumina	GIAB_v4.2.1	SimpleRepeat_quadTR_ge150_slop5	SNP	deepvariant_vg	0	0	0	0	0	0	0	0	42	42	0
HG003	illumina	GIAB_v4.2.1	SimpleRepeat_quadTR_ge150_slop5	SNP	deepvariant_vg_pangenome_aware	0	0	0	0	0	0	0	0	53	53	0
HG003	illumina	GIAB_v4.2.1	SimpleRepeat_quadTR_ge150_slop5	SNP	deepvariant_vg_pangenome_aware_hap_16	0	0	0	0	0	0	0	0	62	62	0
HG003	illumina	GIAB_v4.2.1	SimpleRepeat_quadTR_ge150_slop5	SNP	deepvariant_vg_pangenome_aware_hap_32	0	0	0	0	0	0	0	0	52	52	0
HG003	illumina	GIAB_v4.2.1	SimpleRepeat_quadTR_ge150_slop5	SNP	gatk_v3	0	0	0	0	0	0	0	0	8	8	0
HG003	illumina	GIAB_v4.2.1	SimpleRepeat_quadTR_ge150_slop5	SNP	gatk_v4.6	0	0	0	0	0	0	0	0	8	8	0
HG003	illumina	GIAB_v4.2.1	SimpleRepeat_quadTR_ge150_slop5	SNP	gatk_v4.6_dragen_functional_equivalence	0	0	0	0	0	0	0	0	33	33	0
HG003	illumina	GIAB_v4.2.1	SimpleRepeat_quadTR_ge150_slop5	SNP	gatk_v4.6_dragen_maximum_quality	0	0	0	0	0	0	0	0	33	33	0
HG003	illumina	GIAB_v4.2.1	SimpleRepeat_quadTR_ge150_slop5	SNP	octopus_v0.7.4_bwa	0	0	0	0	0	0	0	0	9	9	0
HG003	illumina	GIAB_v4.2.1	SimpleRepeat_quadTR_ge150_slop5	SNP	octopus_v0.7.4_vg	0	0	0	0	0	0	0	0	6	6	0
HG003	illumina	GIAB_v4.2.1	SimpleRepeat_triTR_14to49_slop5	All	deepvariant_bwa	84	54	30	99.781	99.582	99.681	12926	12872	23500	9804	13666
HG003	illumina	GIAB_v4.2.1	SimpleRepeat_triTR_14to49_slop5	All	deepvariant_bwa_pangenome_aware	75	52	23	99.832	99.598	99.715	12927	12875	23487	9794	13670
HG003	illumina	GIAB_v4.2.1	SimpleRepeat_triTR_14to49_slop5	All	deepvariant_vg	109	62	47	99.658	99.52	99.589	12926	12864	23944	10218	13679
HG003	illumina	GIAB_v4.2.1	SimpleRepeat_triTR_14to49_slop5	All	deepvariant_vg_pangenome_aware	108	66	42	99.694	99.489	99.591	12927	12861	23974	10260	13672
HG003	illumina	GIAB_v4.2.1	SimpleRepeat_triTR_14to49_slop5	All	deepvariant_vg_pangenome_aware_hap_16	116	62	54	99.607	99.52	99.563	12927	12865	23984	10257	13673
HG003	illumina	GIAB_v4.2.1	SimpleRepeat_triTR_14to49_slop5	All	deepvariant_vg_pangenome_aware_hap_32	111	68	43	99.686	99.474	99.58	12927	12859	23943	10230	13670
HG003	illumina	GIAB_v4.2.1	SimpleRepeat_triTR_14to49_slop5	All	gatk_v3	162	70	92	99.33	99.458	99.394	12926	12856	24151	10412	13647
HG003	illumina	GIAB_v4.2.1	SimpleRepeat_triTR_14to49_slop5	All	gatk_v4.6	123	49	74	99.462	99.621	99.541	12926	12877	24242	10499	13669
HG003	illumina	GIAB_v4.2.1	SimpleRepeat_triTR_14to49_slop5	All	gatk_v4.6_dragen_functional_equivalence	52	29	23	99.832	99.776	99.804	12926	12897	23983	10268	13692
HG003	illumina	GIAB_v4.2.1	SimpleRepeat_triTR_14to49_slop5	All	gatk_v4.6_dragen_maximum_quality	50	28	22	99.84	99.783	99.811	12926	12898	24040	10325	13693
HG003	illumina	GIAB_v4.2.1	SimpleRepeat_triTR_14to49_slop5	All	octopus_v0.7.4_bwa	229	192	37	99.714	98.515	99.111	12927	12735	22036	9118	12881
HG003	illumina	GIAB_v4.2.1	SimpleRepeat_triTR_14to49_slop5	All	octopus_v0.7.4_vg	290	231	59	99.544	98.213	98.874	12927	12696	22190	9261	12870
HG003	illumina	GIAB_v4.2.1	SimpleRepeat_triTR_14to49_slop5	INDEL	deepvariant_bwa	64	43	21	99.778	99.508	99.643	8747	8704	15785	6323	9441
HG003	illumina	GIAB_v4.2.1	SimpleRepeat_triTR_14to49_slop5	INDEL	deepvariant_bwa_pangenome_aware	62	42	20	99.789	99.52	99.654	8748	8706	15698	6238	9440
HG003	illumina	GIAB_v4.2.1	SimpleRepeat_triTR_14to49_slop5	INDEL	deepvariant_vg	80	48	32	99.663	99.451	99.557	8747	8699	15926	6443	9451
HG003	illumina	GIAB_v4.2.1	SimpleRepeat_triTR_14to49_slop5	INDEL	deepvariant_vg_pangenome_aware	89	56	33	99.652	99.36	99.506	8748	8692	15896	6422	9441
HG003	illumina	GIAB_v4.2.1	SimpleRepeat_triTR_14to49_slop5	INDEL	deepvariant_vg_pangenome_aware_hap_16	83	49	34	99.641	99.44	99.54	8748	8699	15917	6435	9448
HG003	illumina	GIAB_v4.2.1	SimpleRepeat_triTR_14to49_slop5	INDEL	deepvariant_vg_pangenome_aware_hap_32	88	56	32	99.662	99.36	99.511	8748	8692	15871	6399	9440
HG003	illumina	GIAB_v4.2.1	SimpleRepeat_triTR_14to49_slop5	INDEL	gatk_v3	123	61	62	99.347	99.303	99.325	8747	8686	16399	6908	9429
HG003	illumina	GIAB_v4.2.1	SimpleRepeat_triTR_14to49_slop5	INDEL	gatk_v4.6	85	41	44	99.537	99.531	99.534	8747	8706	16463	6970	9449
HG003	illumina	GIAB_v4.2.1	SimpleRepeat_triTR_14to49_slop5	INDEL	gatk_v4.6_dragen_functional_equivalence	39	22	17	99.821	99.748	99.784	8747	8725	16439	6951	9471
HG003	illumina	GIAB_v4.2.1	SimpleRepeat_triTR_14to49_slop5	INDEL	gatk_v4.6_dragen_maximum_quality	39	22	17	99.821	99.748	99.784	8747	8725	16469	6981	9471
HG003	illumina	GIAB_v4.2.1	SimpleRepeat_triTR_14to49_slop5	INDEL	octopus_v0.7.4_bwa	141	110	31	99.668	98.743	99.203	8748	8638	16398	7057	9310
HG003	illumina	GIAB_v4.2.1	SimpleRepeat_triTR_14to49_slop5	INDEL	octopus_v0.7.4_vg	181	135	46	99.506	98.457	98.979	8748	8613	16424	7107	9271
HG003	illumina	GIAB_v4.2.1	SimpleRepeat_triTR_14to49_slop5	SNP	deepvariant_bwa	20	11	9	99.787	99.737	99.762	4179	4168	7715	3481	4225
HG003	illumina	GIAB_v4.2.1	SimpleRepeat_triTR_14to49_slop5	SNP	deepvariant_bwa_pangenome_aware	13	10	3	99.929	99.761	99.845	4179	4169	7789	3556	4230
HG003	illumina	GIAB_v4.2.1	SimpleRepeat_triTR_14to49_slop5	SNP	deepvariant_vg	29	14	15	99.646	99.665	99.655	4179	4165	8018	3775	4228
HG003	illumina	GIAB_v4.2.1	SimpleRepeat_triTR_14to49_slop5	SNP	deepvariant_vg_pangenome_aware	19	10	9	99.788	99.761	99.774	4179	4169	8078	3838	4231
HG003	illumina	GIAB_v4.2.1	SimpleRepeat_triTR_14to49_slop5	SNP	deepvariant_vg_pangenome_aware_hap_16	33	13	20	99.529	99.689	99.609	4179	4166	8067	3822	4225
HG003	illumina	GIAB_v4.2.1	SimpleRepeat_triTR_14to49_slop5	SNP	deepvariant_vg_pangenome_aware_hap_32	23	12	11	99.741	99.713	99.727	4179	4167	8072	3831	4230
HG003	illumina	GIAB_v4.2.1	SimpleRepeat_triTR_14to49_slop5	SNP	gatk_v3	39	9	30	99.294	99.785	99.539	4179	4170	7752	3504	4218
HG003	illumina	GIAB_v4.2.1	SimpleRepeat_triTR_14to49_slop5	SNP	gatk_v4.6	38	8	30	99.294	99.809	99.551	4179	4171	7779	3529	4220
HG003	illumina	GIAB_v4.2.1	SimpleRepeat_triTR_14to49_slop5	SNP	gatk_v4.6_dragen_functional_equivalence	13	7	6	99.858	99.832	99.845	4179	4172	7544	3317	4221
HG003	illumina	GIAB_v4.2.1	SimpleRepeat_triTR_14to49_slop5	SNP	gatk_v4.6_dragen_maximum_quality	11	6	5	99.882	99.856	99.869	4179	4173	7571	3344	4222
HG003	illumina	GIAB_v4.2.1	SimpleRepeat_triTR_14to49_slop5	SNP	octopus_v0.7.4_bwa	88	82	6	99.832	98.038	98.927	4179	4097	5638	2061	3571
HG003	illumina	GIAB_v4.2.1	SimpleRepeat_triTR_14to49_slop5	SNP	octopus_v0.7.4_vg	109	96	13	99.64	97.703	98.662	4179	4083	5766	2154	3599
HG003	illumina	GIAB_v4.2.1	SimpleRepeat_triTR_50to149_slop5	All	deepvariant_bwa	18	11	7	97.308	94.359	95.811	195	184	1156	896	253
HG003	illumina	GIAB_v4.2.1	SimpleRepeat_triTR_50to149_slop5	All	deepvariant_bwa_pangenome_aware	15	8	7	97.338	95.897	96.612	195	187	1160	897	256
HG003	illumina	GIAB_v4.2.1	SimpleRepeat_triTR_50to149_slop5	All	deepvariant_vg	14	10	4	98.45	94.872	96.628	195	185	1219	961	254
HG003	illumina	GIAB_v4.2.1	SimpleRepeat_triTR_50to149_slop5	All	deepvariant_vg_pangenome_aware	18	11	7	97.308	94.359	95.811	195	184	1239	979	253
HG003	illumina	GIAB_v4.2.1	SimpleRepeat_triTR_50to149_slop5	All	deepvariant_vg_pangenome_aware_hap_16	19	12	7	97.287	93.846	95.536	195	183	1237	979	251
HG003	illumina	GIAB_v4.2.1	SimpleRepeat_triTR_50to149_slop5	All	deepvariant_vg_pangenome_aware_hap_32	17	12	5	98.047	93.846	95.901	195	183	1215	959	251
HG003	illumina	GIAB_v4.2.1	SimpleRepeat_triTR_50to149_slop5	All	gatk_v3	15	10	5	98.062	94.872	96.441	195	185	1302	1044	253
HG003	illumina	GIAB_v4.2.1	SimpleRepeat_triTR_50to149_slop5	All	gatk_v4.6	14	9	5	98.069	95.385	96.708	195	186	1345	1086	254
HG003	illumina	GIAB_v4.2.1	SimpleRepeat_triTR_50to149_slop5	All	gatk_v4.6_dragen_functional_equivalence	13	9	4	98.45	95.385	96.893	195	186	1317	1059	254
HG003	illumina	GIAB_v4.2.1	SimpleRepeat_triTR_50to149_slop5	All	gatk_v4.6_dragen_maximum_quality	14	9	5	98.069	95.385	96.708	195	186	1347	1088	254
HG003	illumina	GIAB_v4.2.1	SimpleRepeat_triTR_50to149_slop5	All	octopus_v0.7.4_bwa	15	12	3	98.352	93.846	96.046	195	183	1042	860	179
HG003	illumina	GIAB_v4.2.1	SimpleRepeat_triTR_50to149_slop5	All	octopus_v0.7.4_vg	16	12	4	97.838	93.846	95.8	195	183	1085	900	181
HG003	illumina	GIAB_v4.2.1	SimpleRepeat_triTR_50to149_slop5	INDEL	deepvariant_bwa	13	8	5	97.934	95.48	96.691	177	169	774	532	237
HG003	illumina	GIAB_v4.2.1	SimpleRepeat_triTR_50to149_slop5	INDEL	deepvariant_bwa_pangenome_aware	12	7	5	97.942	96.045	96.984	177	170	758	515	238
HG003	illumina	GIAB_v4.2.1	SimpleRepeat_triTR_50to149_slop5	INDEL	deepvariant_vg	13	9	4	98.333	94.915	96.594	177	168	753	513	236
HG003	illumina	GIAB_v4.2.1	SimpleRepeat_triTR_50to149_slop5	INDEL	deepvariant_vg_pangenome_aware	15	10	5	97.917	94.35	96.1	177	167	759	519	235
HG003	illumina	GIAB_v4.2.1	SimpleRepeat_triTR_50to149_slop5	INDEL	deepvariant_vg_pangenome_aware_hap_16	17	11	6	97.49	93.785	95.602	177	166	764	525	233
HG003	illumina	GIAB_v4.2.1	SimpleRepeat_triTR_50to149_slop5	INDEL	deepvariant_vg_pangenome_aware_hap_32	16	11	5	97.899	93.785	95.798	177	166	742	504	233
HG003	illumina	GIAB_v4.2.1	SimpleRepeat_triTR_50to149_slop5	INDEL	gatk_v3	12	7	5	97.942	96.045	96.984	177	170	991	748	238
HG003	illumina	GIAB_v4.2.1	SimpleRepeat_triTR_50to149_slop5	INDEL	gatk_v4.6	11	6	5	97.951	96.61	97.276	177	171	1025	781	239
HG003	illumina	GIAB_v4.2.1	SimpleRepeat_triTR_50to149_slop5	INDEL	gatk_v4.6_dragen_functional_equivalence	10	6	4	98.354	96.61	97.474	177	171	1013	770	239
HG003	illumina	GIAB_v4.2.1	SimpleRepeat_triTR_50to149_slop5	INDEL	gatk_v4.6_dragen_maximum_quality	11	6	5	97.951	96.61	97.276	177	171	1021	777	239
HG003	illumina	GIAB_v4.2.1	SimpleRepeat_triTR_50to149_slop5	INDEL	octopus_v0.7.4_bwa	11	9	2	98.844	94.915	96.84	177	168	762	589	171
HG003	illumina	GIAB_v4.2.1	SimpleRepeat_triTR_50to149_slop5	INDEL	octopus_v0.7.4_vg	13	9	4	97.74	94.915	96.307	177	168	785	608	173
HG003	illumina	GIAB_v4.2.1	SimpleRepeat_triTR_50to149_slop5	SNP	deepvariant_bwa	5	3	2	88.889	83.333	86.021	18	15	382	364	16
HG003	illumina	GIAB_v4.2.1	SimpleRepeat_triTR_50to149_slop5	SNP	deepvariant_bwa_pangenome_aware	3	1	2	90	94.444	92.168	18	17	402	382	18
HG003	illumina	GIAB_v4.2.1	SimpleRepeat_triTR_50to149_slop5	SNP	deepvariant_vg	1	1	0	100	94.444	97.143	18	17	466	448	18
HG003	illumina	GIAB_v4.2.1	SimpleRepeat_triTR_50to149_slop5	SNP	deepvariant_vg_pangenome_aware	3	1	2	90	94.444	92.168	18	17	480	460	18
HG003	illumina	GIAB_v4.2.1	SimpleRepeat_triTR_50to149_slop5	SNP	deepvariant_vg_pangenome_aware_hap_16	2	1	1	94.737	94.444	94.59	18	17	473	454	18
HG003	illumina	GIAB_v4.2.1	SimpleRepeat_triTR_50to149_slop5	SNP	deepvariant_vg_pangenome_aware_hap_32	1	1	0	100	94.444	97.143	18	17	473	455	18
HG003	illumina	GIAB_v4.2.1	SimpleRepeat_triTR_50to149_slop5	SNP	gatk_v3	3	3	0	100	83.333	90.909	18	15	311	296	15
HG003	illumina	GIAB_v4.2.1	SimpleRepeat_triTR_50to149_slop5	SNP	gatk_v4.6	3	3	0	100	83.333	90.909	18	15	320	305	15
HG003	illumina	GIAB_v4.2.1	SimpleRepeat_triTR_50to149_slop5	SNP	gatk_v4.6_dragen_functional_equivalence	3	3	0	100	83.333	90.909	18	15	304	289	15
HG003	illumina	GIAB_v4.2.1	SimpleRepeat_triTR_50to149_slop5	SNP	gatk_v4.6_dragen_maximum_quality	3	3	0	100	83.333	90.909	18	15	326	311	15
HG003	illumina	GIAB_v4.2.1	SimpleRepeat_triTR_50to149_slop5	SNP	octopus_v0.7.4_bwa	4	3	1	88.889	83.333	86.021	18	15	280	271	8
HG003	illumina	GIAB_v4.2.1	SimpleRepeat_triTR_50to149_slop5	SNP	octopus_v0.7.4_vg	3	3	0	100	83.333	90.909	18	15	300	292	8
HG003	illumina	GIAB_v4.2.1	SimpleRepeat_triTR_ge150_slop5	All	deepvariant_bwa	0	0	0	0	0	0	0	0	50	50	0
HG003	illumina	GIAB_v4.2.1	SimpleRepeat_triTR_ge150_slop5	All	deepvariant_bwa_pangenome_aware	0	0	0	0	0	0	0	0	49	49	0
HG003	illumina	GIAB_v4.2.1	SimpleRepeat_triTR_ge150_slop5	All	deepvariant_vg	0	0	0	0	0	0	0	0	124	124	0
HG003	illumina	GIAB_v4.2.1	SimpleRepeat_triTR_ge150_slop5	All	deepvariant_vg_pangenome_aware	0	0	0	0	0	0	0	0	92	92	0
HG003	illumina	GIAB_v4.2.1	SimpleRepeat_triTR_ge150_slop5	All	deepvariant_vg_pangenome_aware_hap_16	0	0	0	0	0	0	0	0	127	127	0
HG003	illumina	GIAB_v4.2.1	SimpleRepeat_triTR_ge150_slop5	All	deepvariant_vg_pangenome_aware_hap_32	0	0	0	0	0	0	0	0	107	107	0
HG003	illumina	GIAB_v4.2.1	SimpleRepeat_triTR_ge150_slop5	All	gatk_v3	0	0	0	0	0	0	0	0	12	12	0
HG003	illumina	GIAB_v4.2.1	SimpleRepeat_triTR_ge150_slop5	All	gatk_v4.6	0	0	0	0	0	0	0	0	12	12	0
HG003	illumina	GIAB_v4.2.1	SimpleRepeat_triTR_ge150_slop5	All	gatk_v4.6_dragen_functional_equivalence	0	0	0	0	0	0	0	0	12	12	0
HG003	illumina	GIAB_v4.2.1	SimpleRepeat_triTR_ge150_slop5	All	gatk_v4.6_dragen_maximum_quality	0	0	0	0	0	0	0	0	12	12	0
HG003	illumina	GIAB_v4.2.1	SimpleRepeat_triTR_ge150_slop5	All	octopus_v0.7.4_bwa	0	0	0	0	0	0	0	0	20	20	0
HG003	illumina	GIAB_v4.2.1	SimpleRepeat_triTR_ge150_slop5	All	octopus_v0.7.4_vg	0	0	0	0	0	0	0	0	18	18	0
HG003	illumina	GIAB_v4.2.1	SimpleRepeat_triTR_ge150_slop5	INDEL	deepvariant_bwa	0	0	0	0	0	0	0	0	1	1	0
HG003	illumina	GIAB_v4.2.1	SimpleRepeat_triTR_ge150_slop5	INDEL	deepvariant_bwa_pangenome_aware	0	0	0	0	0	0	0	0	3	3	0
HG003	illumina	GIAB_v4.2.1	SimpleRepeat_triTR_ge150_slop5	INDEL	deepvariant_vg	0	0	0	0	0	0	0	0	4	4	0
HG003	illumina	GIAB_v4.2.1	SimpleRepeat_triTR_ge150_slop5	INDEL	deepvariant_vg_pangenome_aware	0	0	0	0	0	0	0	0	8	8	0
HG003	illumina	GIAB_v4.2.1	SimpleRepeat_triTR_ge150_slop5	INDEL	deepvariant_vg_pangenome_aware_hap_16	0	0	0	0	0	0	0	0	6	6	0
HG003	illumina	GIAB_v4.2.1	SimpleRepeat_triTR_ge150_slop5	INDEL	deepvariant_vg_pangenome_aware_hap_32	0	0	0	0	0	0	0	0	5	5	0
HG003	illumina	GIAB_v4.2.1	SimpleRepeat_triTR_ge150_slop5	INDEL	gatk_v3	0	0	0	0	0	0	0	0	9	9	0
HG003	illumina	GIAB_v4.2.1	SimpleRepeat_triTR_ge150_slop5	INDEL	gatk_v4.6	0	0	0	0	0	0	0	0	9	9	0
HG003	illumina	GIAB_v4.2.1	SimpleRepeat_triTR_ge150_slop5	INDEL	gatk_v4.6_dragen_functional_equivalence	0	0	0	0	0	0	0	0	9	9	0
HG003	illumina	GIAB_v4.2.1	SimpleRepeat_triTR_ge150_slop5	INDEL	gatk_v4.6_dragen_maximum_quality	0	0	0	0	0	0	0	0	9	9	0
HG003	illumina	GIAB_v4.2.1	SimpleRepeat_triTR_ge150_slop5	INDEL	octopus_v0.7.4_bwa	0	0	0	0	0	0	0	0	2	2	0
HG003	illumina	GIAB_v4.2.1	SimpleRepeat_triTR_ge150_slop5	INDEL	octopus_v0.7.4_vg	0	0	0	0	0	0	0	0	3	3	0
HG003	illumina	GIAB_v4.2.1	SimpleRepeat_triTR_ge150_slop5	SNP	deepvariant_bwa	0	0	0	0	0	0	0	0	49	49	0
HG003	illumina	GIAB_v4.2.1	SimpleRepeat_triTR_ge150_slop5	SNP	deepvariant_bwa_pangenome_aware	0	0	0	0	0	0	0	0	46	46	0
HG003	illumina	GIAB_v4.2.1	SimpleRepeat_triTR_ge150_slop5	SNP	deepvariant_vg	0	0	0	0	0	0	0	0	120	120	0
HG003	illumina	GIAB_v4.2.1	SimpleRepeat_triTR_ge150_slop5	SNP	deepvariant_vg_pangenome_aware	0	0	0	0	0	0	0	0	84	84	0
HG003	illumina	GIAB_v4.2.1	SimpleRepeat_triTR_ge150_slop5	SNP	deepvariant_vg_pangenome_aware_hap_16	0	0	0	0	0	0	0	0	121	121	0
HG003	illumina	GIAB_v4.2.1	SimpleRepeat_triTR_ge150_slop5	SNP	deepvariant_vg_pangenome_aware_hap_32	0	0	0	0	0	0	0	0	102	102	0
HG003	illumina	GIAB_v4.2.1	SimpleRepeat_triTR_ge150_slop5	SNP	gatk_v3	0	0	0	0	0	0	0	0	3	3	0
HG003	illumina	GIAB_v4.2.1	SimpleRepeat_triTR_ge150_slop5	SNP	gatk_v4.6	0	0	0	0	0	0	0	0	3	3	0
HG003	illumina	GIAB_v4.2.1	SimpleRepeat_triTR_ge150_slop5	SNP	gatk_v4.6_dragen_functional_equivalence	0	0	0	0	0	0	0	0	3	3	0
HG003	illumina	GIAB_v4.2.1	SimpleRepeat_triTR_ge150_slop5	SNP	gatk_v4.6_dragen_maximum_quality	0	0	0	0	0	0	0	0	3	3	0
HG003	illumina	GIAB_v4.2.1	SimpleRepeat_triTR_ge150_slop5	SNP	octopus_v0.7.4_bwa	0	0	0	0	0	0	0	0	18	18	0
HG003	illumina	GIAB_v4.2.1	SimpleRepeat_triTR_ge150_slop5	SNP	octopus_v0.7.4_vg	0	0	0	0	0	0	0	0	15	15	0
HG003	illumina	GIAB_v4.2.1	TS_boundary	All	deepvariant_bwa	341	220	121	99.435	98.812	99.123	18518	18298	60645	39213	21311
HG003	illumina	GIAB_v4.2.1	TS_boundary	All	deepvariant_bwa_pangenome_aware	332	220	112	99.477	98.812	99.143	18517	18297	60465	39038	21315
HG003	illumina	GIAB_v4.2.1	TS_boundary	All	deepvariant_vg	319	184	135	99.374	99.009	99.191	18561	18377	61491	39916	21440
HG003	illumina	GIAB_v4.2.1	TS_boundary	All	deepvariant_vg_pangenome_aware	355	194	161	99.254	98.954	99.104	18554	18360	61793	40220	21412
HG003	illumina	GIAB_v4.2.1	TS_boundary	All	deepvariant_vg_pangenome_aware_hap_16	336	186	150	99.305	98.998	99.151	18558	18372	61947	40373	21424
HG003	illumina	GIAB_v4.2.1	TS_boundary	All	deepvariant_vg_pangenome_aware_hap_32	340	192	148	99.314	98.965	99.139	18558	18366	61731	40158	21425
HG003	illumina	GIAB_v4.2.1	TS_boundary	All	gatk_v3	839	376	463	97.841	97.962	97.901	18448	18072	68811	47369	20979
HG003	illumina	GIAB_v4.2.1	TS_boundary	All	gatk_v4.6	692	288	404	98.119	98.439	98.279	18453	18165	69466	47986	21076
HG003	illumina	GIAB_v4.2.1	TS_boundary	All	gatk_v4.6_dragen_functional_equivalence	361	199	162	99.241	98.921	99.081	18442	18243	69025	47687	21176
HG003	illumina	GIAB_v4.2.1	TS_boundary	All	gatk_v4.6_dragen_maximum_quality	352	193	159	99.255	98.953	99.104	18442	18249	69416	48075	21182
HG003	illumina	GIAB_v4.2.1	TS_boundary	All	octopus_v0.7.4_bwa	604	418	186	99.106	97.979	98.539	20686	20268	61955	41149	20620
HG003	illumina	GIAB_v4.2.1	TS_boundary	All	octopus_v0.7.4_vg	658	438	220	98.955	97.888	98.419	20740	20302	62940	41887	20833
HG003	illumina	GIAB_v4.2.1	TS_boundary	INDEL	deepvariant_bwa	328	219	109	99.484	98.809	99.145	18387	18168	57955	36827	21019
HG003	illumina	GIAB_v4.2.1	TS_boundary	INDEL	deepvariant_bwa_pangenome_aware	320	218	102	99.517	98.814	99.164	18388	18170	57813	36682	21029
HG003	illumina	GIAB_v4.2.1	TS_boundary	INDEL	deepvariant_vg	297	179	118	99.444	99.028	99.236	18415	18236	58503	37271	21114
HG003	illumina	GIAB_v4.2.1	TS_boundary	INDEL	deepvariant_vg_pangenome_aware	320	187	133	99.374	98.984	99.179	18414	18227	58805	37566	21106
HG003	illumina	GIAB_v4.2.1	TS_boundary	INDEL	deepvariant_vg_pangenome_aware_hap_16	315	184	131	99.383	99.001	99.192	18417	18233	58893	37654	21108
HG003	illumina	GIAB_v4.2.1	TS_boundary	INDEL	deepvariant_vg_pangenome_aware_hap_32	314	187	127	99.402	98.985	99.193	18416	18229	58807	37564	21116
HG003	illumina	GIAB_v4.2.1	TS_boundary	INDEL	gatk_v3	808	371	437	97.945	97.975	97.96	18321	17950	64895	43625	20833
HG003	illumina	GIAB_v4.2.1	TS_boundary	INDEL	gatk_v4.6	661	280	381	98.212	98.472	98.342	18323	18043	65541	44234	20926
HG003	illumina	GIAB_v4.2.1	TS_boundary	INDEL	gatk_v4.6_dragen_functional_equivalence	354	197	157	99.259	98.924	99.091	18317	18120	65457	44273	21027
HG003	illumina	GIAB_v4.2.1	TS_boundary	INDEL	gatk_v4.6_dragen_maximum_quality	345	191	154	99.273	98.957	99.115	18317	18126	65720	44533	21033
HG003	illumina	GIAB_v4.2.1	TS_boundary	INDEL	octopus_v0.7.4_bwa	582	403	179	99.127	97.885	98.502	19051	18648	58905	38404	20322
HG003	illumina	GIAB_v4.2.1	TS_boundary	INDEL	octopus_v0.7.4_vg	623	419	204	99.012	97.807	98.406	19103	18684	59803	39145	20454
HG003	illumina	GIAB_v4.2.1	TS_boundary	SNP	deepvariant_bwa	13	1	12	96.053	99.237	97.619	131	130	2690	2386	292
HG003	illumina	GIAB_v4.2.1	TS_boundary	SNP	deepvariant_bwa_pangenome_aware	12	2	10	96.622	98.45	97.527	129	127	2652	2356	286
HG003	illumina	GIAB_v4.2.1	TS_boundary	SNP	deepvariant_vg	22	5	17	95.044	96.575	95.803	146	141	2988	2645	326
HG003	illumina	GIAB_v4.2.1	TS_boundary	SNP	deepvariant_vg_pangenome_aware	35	7	28	91.617	95	93.278	140	133	2988	2654	306
HG003	illumina	GIAB_v4.2.1	TS_boundary	SNP	deepvariant_vg_pangenome_aware_hap_16	21	2	19	94.328	98.582	96.408	141	139	3054	2719	316
HG003	illumina	GIAB_v4.2.1	TS_boundary	SNP	deepvariant_vg_pangenome_aware_hap_32	26	5	21	93.636	96.479	95.036	142	137	2924	2594	309
HG003	illumina	GIAB_v4.2.1	TS_boundary	SNP	gatk_v3	31	5	26	84.884	96.063	90.128	127	122	3916	3744	146
HG003	illumina	GIAB_v4.2.1	TS_boundary	SNP	gatk_v4.6	31	8	23	86.705	93.846	90.134	130	122	3925	3752	150
HG003	illumina	GIAB_v4.2.1	TS_boundary	SNP	gatk_v4.6_dragen_functional_equivalence	7	2	5	96.753	98.4	97.57	125	123	3568	3414	149
HG003	illumina	GIAB_v4.2.1	TS_boundary	SNP	gatk_v4.6_dragen_maximum_quality	7	2	5	96.753	98.4	97.57	125	123	3696	3542	149
HG003	illumina	GIAB_v4.2.1	TS_boundary	SNP	octopus_v0.7.4_bwa	22	15	7	97.705	99.083	98.389	1635	1620	3050	2745	298
HG003	illumina	GIAB_v4.2.1	TS_boundary	SNP	octopus_v0.7.4_vg	35	19	16	95.949	98.839	97.373	1637	1618	3137	2742	379
HG003	illumina	GIAB_v4.2.1	TS_contained	All	deepvariant_bwa	29463	23274	6189	99.838	99.39	99.613	3813479	3790205	3816159	0	3809970
HG003	illumina	GIAB_v4.2.1	TS_contained	All	deepvariant_bwa_pangenome_aware	27041	22167	4874	99.872	99.419	99.645	3813480	3791313	3815908	0	3811034
HG003	illumina	GIAB_v4.2.1	TS_contained	All	deepvariant_vg	17253	10165	7088	99.815	99.733	99.774	3813436	3803271	3830360	0	3823272
HG003	illumina	GIAB_v4.2.1	TS_contained	All	deepvariant_vg_pangenome_aware	16069	9696	6373	99.834	99.746	99.79	3813443	3803747	3830101	0	3823728
HG003	illumina	GIAB_v4.2.1	TS_contained	All	deepvariant_vg_pangenome_aware_hap_16	15725	9541	6184	99.839	99.75	99.794	3813439	3803898	3830064	0	3823880
HG003	illumina	GIAB_v4.2.1	TS_contained	All	deepvariant_vg_pangenome_aware_hap_32	15737	9831	5906	99.846	99.742	99.794	3813439	3803608	3829477	0	3823571
HG003	illumina	GIAB_v4.2.1	TS_contained	All	gatk_v3	83164	29870	53294	98.618	99.217	98.917	3813549	3783679	3856208	0	3802914
HG003	illumina	GIAB_v4.2.1	TS_contained	All	gatk_v4.6	82826	28528	54298	98.593	99.252	98.921	3813544	3785016	3858563	0	3804265
HG003	illumina	GIAB_v4.2.1	TS_contained	All	gatk_v4.6_dragen_functional_equivalence	39824	24217	15607	99.592	99.365	99.478	3813555	3789338	3824292	0	3808685
HG003	illumina	GIAB_v4.2.1	TS_contained	All	gatk_v4.6_dragen_maximum_quality	39545	24068	15477	99.595	99.369	99.482	3813555	3789487	3824314	0	3808837
HG003	illumina	GIAB_v4.2.1	TS_contained	All	octopus_v0.7.4_bwa	64173	50929	13244	99.65	98.664	99.155	3811312	3760383	3782590	0	3769346
HG003	illumina	GIAB_v4.2.1	TS_contained	All	octopus_v0.7.4_vg	45878	37173	8705	99.77	99.025	99.396	3811258	3774085	3792327	0	3783622
HG003	illumina	GIAB_v4.2.1	TS_contained	INDEL	deepvariant_bwa	3926	2735	1191	99.763	99.437	99.6	486114	483379	502830	0	501639
HG003	illumina	GIAB_v4.2.1	TS_contained	INDEL	deepvariant_bwa_pangenome_aware	4009	2818	1191	99.763	99.42	99.591	486113	483295	502734	0	501543
HG003	illumina	GIAB_v4.2.1	TS_contained	INDEL	deepvariant_vg	3330	1958	1372	99.728	99.597	99.662	486086	484128	503854	0	502482
HG003	illumina	GIAB_v4.2.1	TS_contained	INDEL	deepvariant_vg_pangenome_aware	3433	2047	1386	99.725	99.579	99.652	486087	484040	503787	0	502401
HG003	illumina	GIAB_v4.2.1	TS_contained	INDEL	deepvariant_vg_pangenome_aware_hap_16	3308	1930	1378	99.727	99.603	99.665	486084	484154	503887	0	502509
HG003	illumina	GIAB_v4.2.1	TS_contained	INDEL	deepvariant_vg_pangenome_aware_hap_32	3319	1999	1320	99.738	99.589	99.663	486085	484086	503759	0	502439
HG003	illumina	GIAB_v4.2.1	TS_contained	INDEL	gatk_v3	10759	4361	6398	98.737	99.103	98.92	486180	481819	506650	0	500252
HG003	illumina	GIAB_v4.2.1	TS_contained	INDEL	gatk_v4.6	9879	3741	6138	98.789	99.231	99.01	486178	482437	506995	0	500857
HG003	illumina	GIAB_v4.2.1	TS_contained	INDEL	gatk_v4.6_dragen_functional_equivalence	4876	2592	2284	99.547	99.467	99.507	486184	483592	504416	0	502132
HG003	illumina	GIAB_v4.2.1	TS_contained	INDEL	gatk_v4.6_dragen_maximum_quality	4641	2472	2169	99.57	99.492	99.531	486184	483712	504424	0	502255
HG003	illumina	GIAB_v4.2.1	TS_contained	INDEL	octopus_v0.7.4_bwa	8508	6529	1979	99.606	98.655	99.128	485450	478921	502563	0	500584
HG003	illumina	GIAB_v4.2.1	TS_contained	INDEL	octopus_v0.7.4_vg	8121	6261	1860	99.63	98.71	99.168	485398	479137	502811	0	500951
HG003	illumina	GIAB_v4.2.1	TS_contained	SNP	deepvariant_bwa	25537	20539	4998	99.849	99.383	99.615	3327365	3306826	3313329	0	3308331
HG003	illumina	GIAB_v4.2.1	TS_contained	SNP	deepvariant_bwa_pangenome_aware	23032	19349	3683	99.889	99.418	99.653	3327367	3308018	3313174	0	3309491
HG003	illumina	GIAB_v4.2.1	TS_contained	SNP	deepvariant_vg	13923	8207	5716	99.828	99.753	99.79	3327350	3319143	3326506	0	3320790
HG003	illumina	GIAB_v4.2.1	TS_contained	SNP	deepvariant_vg_pangenome_aware	12636	7649	4987	99.85	99.77	99.81	3327356	3319707	3326314	0	3321327
HG003	illumina	GIAB_v4.2.1	TS_contained	SNP	deepvariant_vg_pangenome_aware_hap_16	12417	7611	4806	99.856	99.771	99.813	3327355	3319744	3326177	0	3321371
HG003	illumina	GIAB_v4.2.1	TS_contained	SNP	deepvariant_vg_pangenome_aware_hap_32	12418	7832	4586	99.862	99.765	99.813	3327354	3319522	3325718	0	3321132
HG003	illumina	GIAB_v4.2.1	TS_contained	SNP	gatk_v3	72405	25509	46896	98.6	99.233	98.915	3327369	3301860	3349558	0	3302662
HG003	illumina	GIAB_v4.2.1	TS_contained	SNP	gatk_v4.6	72947	24787	48160	98.563	99.255	98.908	3327366	3302579	3351568	0	3303408
HG003	illumina	GIAB_v4.2.1	TS_contained	SNP	gatk_v4.6_dragen_functional_equivalence	34948	21625	13323	99.599	99.35	99.474	3327371	3305746	3319876	0	3306553
HG003	illumina	GIAB_v4.2.1	TS_contained	SNP	gatk_v4.6_dragen_maximum_quality	34904	21596	13308	99.599	99.351	99.475	3327371	3305775	3319890	0	3306582
HG003	illumina	GIAB_v4.2.1	TS_contained	SNP	octopus_v0.7.4_bwa	55665	44400	11265	99.657	98.665	99.159	3325862	3281462	3280027	0	3268762
HG003	illumina	GIAB_v4.2.1	TS_contained	SNP	octopus_v0.7.4_vg	37757	30912	6845	99.792	99.071	99.43	3325860	3294948	3289516	0	3282671
HG003	illumina	GIAB_v4.2.1	VDJ	All	deepvariant_bwa	60	48	12	99.497	98.017	98.751	2420	2372	11184	8796	2376
HG003	illumina	GIAB_v4.2.1	VDJ	All	deepvariant_bwa_pangenome_aware	52	46	6	99.748	98.099	98.917	2420	2374	10968	8584	2378
HG003	illumina	GIAB_v4.2.1	VDJ	All	deepvariant_vg	58	53	5	99.79	97.81	98.79	2420	2367	11005	8629	2371
HG003	illumina	GIAB_v4.2.1	VDJ	All	deepvariant_vg_pangenome_aware	24	21	3	99.875	99.132	99.502	2420	2399	10960	8554	2403
HG003	illumina	GIAB_v4.2.1	VDJ	All	deepvariant_vg_pangenome_aware_hap_16	8	4	4	99.835	99.835	99.835	2420	2416	11079	8655	2420
HG003	illumina	GIAB_v4.2.1	VDJ	All	deepvariant_vg_pangenome_aware_hap_32	7	3	4	99.835	99.876	99.855	2420	2417	11017	8592	2421
HG003	illumina	GIAB_v4.2.1	VDJ	All	gatk_v3	1385	64	1321	64.113	97.355	77.312	2420	2356	16998	13317	2360
HG003	illumina	GIAB_v4.2.1	VDJ	All	gatk_v4.6	1429	59	1370	63.32	97.562	76.797	2420	2361	17203	13468	2365
HG003	illumina	GIAB_v4.2.1	VDJ	All	gatk_v4.6_dragen_functional_equivalence	88	45	43	98.225	98.14	98.182	2420	2375	11930	9508	2379
HG003	illumina	GIAB_v4.2.1	VDJ	All	gatk_v4.6_dragen_maximum_quality	88	45	43	98.225	98.14	98.182	2420	2375	11942	9520	2379
HG003	illumina	GIAB_v4.2.1	VDJ	All	octopus_v0.7.4_bwa	909	63	846	73.637	97.397	83.867	2420	2357	13103	9894	2363
HG003	illumina	GIAB_v4.2.1	VDJ	All	octopus_v0.7.4_vg	88	79	9	99.618	96.736	98.156	2420	2341	10040	7684	2347
HG003	illumina	GIAB_v4.2.1	VDJ	INDEL	deepvariant_bwa	2	2	0	100	99.19	99.593	247	245	1428	1179	249
HG003	illumina	GIAB_v4.2.1	VDJ	INDEL	deepvariant_bwa_pangenome_aware	2	2	0	100	99.19	99.593	247	245	1432	1183	249
HG003	illumina	GIAB_v4.2.1	VDJ	INDEL	deepvariant_vg	4	3	1	99.598	98.785	99.19	247	244	1415	1166	248
HG003	illumina	GIAB_v4.2.1	VDJ	INDEL	deepvariant_vg_pangenome_aware	0	0	0	100	100	100	247	247	1433	1182	251
HG003	illumina	GIAB_v4.2.1	VDJ	INDEL	deepvariant_vg_pangenome_aware_hap_16	0	0	0	100	100	100	247	247	1397	1146	251
HG003	illumina	GIAB_v4.2.1	VDJ	INDEL	deepvariant_vg_pangenome_aware_hap_32	0	0	0	100	100	100	247	247	1397	1146	251
HG003	illumina	GIAB_v4.2.1	VDJ	INDEL	gatk_v3	111	3	108	69.663	98.785	81.707	247	244	2056	1700	248
HG003	illumina	GIAB_v4.2.1	VDJ	INDEL	gatk_v4.6	113	2	111	69.167	99.19	81.502	247	245	2085	1725	249
HG003	illumina	GIAB_v4.2.1	VDJ	INDEL	gatk_v4.6_dragen_functional_equivalence	5	3	2	99.2	98.785	98.992	247	244	1640	1390	248
HG003	illumina	GIAB_v4.2.1	VDJ	INDEL	gatk_v4.6_dragen_maximum_quality	5	3	2	99.2	98.785	98.992	247	244	1644	1394	248
HG003	illumina	GIAB_v4.2.1	VDJ	INDEL	octopus_v0.7.4_bwa	110	3	107	70.36	98.785	82.184	247	244	1678	1317	254
HG003	illumina	GIAB_v4.2.1	VDJ	INDEL	octopus_v0.7.4_vg	5	4	1	99.605	98.381	98.989	247	243	1362	1109	252
HG003	illumina	GIAB_v4.2.1	VDJ	SNP	deepvariant_bwa	58	46	12	99.439	97.883	98.655	2173	2127	9756	7617	2127
HG003	illumina	GIAB_v4.2.1	VDJ	SNP	deepvariant_bwa_pangenome_aware	50	44	6	99.719	97.975	98.839	2173	2129	9536	7401	2129
HG003	illumina	GIAB_v4.2.1	VDJ	SNP	deepvariant_vg	54	50	4	99.812	97.699	98.744	2173	2123	9590	7463	2123
HG003	illumina	GIAB_v4.2.1	VDJ	SNP	deepvariant_vg_pangenome_aware	24	21	3	99.861	99.034	99.446	2173	2152	9527	7372	2152
HG003	illumina	GIAB_v4.2.1	VDJ	SNP	deepvariant_vg_pangenome_aware_hap_16	8	4	4	99.816	99.816	99.816	2173	2169	9682	7509	2169
HG003	illumina	GIAB_v4.2.1	VDJ	SNP	deepvariant_vg_pangenome_aware_hap_32	7	3	4	99.816	99.862	99.839	2173	2170	9620	7446	2170
HG003	illumina	GIAB_v4.2.1	VDJ	SNP	gatk_v3	1274	61	1213	63.519	97.193	76.828	2173	2112	14942	11617	2112
HG003	illumina	GIAB_v4.2.1	VDJ	SNP	gatk_v4.6	1316	57	1259	62.696	97.377	76.28	2173	2116	15118	11743	2116
HG003	illumina	GIAB_v4.2.1	VDJ	SNP	gatk_v4.6_dragen_functional_equivalence	83	42	41	98.112	98.067	98.089	2173	2131	10290	8118	2131
HG003	illumina	GIAB_v4.2.1	VDJ	SNP	gatk_v4.6_dragen_maximum_quality	83	42	41	98.112	98.067	98.089	2173	2131	10298	8126	2131
HG003	illumina	GIAB_v4.2.1	VDJ	SNP	octopus_v0.7.4_bwa	799	60	739	74.052	97.239	84.076	2173	2113	11425	8577	2109
HG003	illumina	GIAB_v4.2.1	VDJ	SNP	octopus_v0.7.4_vg	83	75	8	99.62	96.549	98.06	2173	2098	8678	6575	2095
HG003	illumina	GIAB_v4.2.1	allOtherDifficultregions	All	deepvariant_bwa	7495	5276	2219	96.426	91.83	94.072	64581	59305	223551	161457	59875
HG003	illumina	GIAB_v4.2.1	allOtherDifficultregions	All	deepvariant_bwa_pangenome_aware	6315	4828	1487	97.594	92.524	94.991	64581	59753	222184	160371	60326
HG003	illumina	GIAB_v4.2.1	allOtherDifficultregions	All	deepvariant_vg	3763	2252	1511	97.656	96.513	97.081	64581	62329	269304	204851	62942
HG003	illumina	GIAB_v4.2.1	allOtherDifficultregions	All	deepvariant_vg_pangenome_aware	3401	2010	1391	97.846	96.888	97.365	64581	62571	271959	207383	63185
HG003	illumina	GIAB_v4.2.1	allOtherDifficultregions	All	deepvariant_vg_pangenome_aware_hap_16	2968	1824	1144	98.227	97.176	97.699	64581	62757	277988	213480	63364
HG003	illumina	GIAB_v4.2.1	allOtherDifficultregions	All	deepvariant_vg_pangenome_aware_hap_32	3113	1935	1178	98.172	97.004	97.585	64581	62646	270553	206115	63260
HG003	illumina	GIAB_v4.2.1	allOtherDifficultregions	All	gatk_v3	31067	6443	24624	70.44	90.023	79.037	64580	58137	413890	330587	58679
HG003	illumina	GIAB_v4.2.1	allOtherDifficultregions	All	gatk_v4.6	31299	6334	24965	70.192	90.192	78.945	64580	58246	419333	335580	58788
HG003	illumina	GIAB_v4.2.1	allOtherDifficultregions	All	gatk_v4.6_dragen_functional_equivalence	13225	5379	7846	88.391	91.671	90.001	64580	59201	295470	227882	59742
HG003	illumina	GIAB_v4.2.1	allOtherDifficultregions	All	gatk_v4.6_dragen_maximum_quality	13205	5367	7838	88.404	91.689	90.017	64580	59213	295941	228349	59754
HG003	illumina	GIAB_v4.2.1	allOtherDifficultregions	All	octopus_v0.7.4_bwa	16148	7310	8838	86.629	88.681	87.643	64580	57270	240171	174071	57262
HG003	illumina	GIAB_v4.2.1	allOtherDifficultregions	All	octopus_v0.7.4_vg	7677	4875	2802	95.52	92.451	93.96	64580	59705	211198	148659	59737
HG003	illumina	GIAB_v4.2.1	allOtherDifficultregions	INDEL	deepvariant_bwa	556	390	166	98.397	96.114	97.242	10036	9646	46561	36205	10190
HG003	illumina	GIAB_v4.2.1	allOtherDifficultregions	INDEL	deepvariant_bwa_pangenome_aware	480	357	123	98.812	96.443	97.613	10036	9679	46259	35908	10228
HG003	illumina	GIAB_v4.2.1	allOtherDifficultregions	INDEL	deepvariant_vg	340	208	132	98.744	97.927	98.334	10036	9828	48491	37980	10379
HG003	illumina	GIAB_v4.2.1	allOtherDifficultregions	INDEL	deepvariant_vg_pangenome_aware	312	181	131	98.758	98.196	98.476	10036	9855	48536	37987	10418
HG003	illumina	GIAB_v4.2.1	allOtherDifficultregions	INDEL	deepvariant_vg_pangenome_aware_hap_16	296	175	121	98.852	98.256	98.553	10036	9861	48695	38153	10421
HG003	illumina	GIAB_v4.2.1	allOtherDifficultregions	INDEL	deepvariant_vg_pangenome_aware_hap_32	303	189	114	98.916	98.117	98.515	10036	9847	48531	38013	10404
HG003	illumina	GIAB_v4.2.1	allOtherDifficultregions	INDEL	gatk_v3	2293	483	1810	84.971	95.187	89.789	10035	9552	67586	55543	10233
HG003	illumina	GIAB_v4.2.1	allOtherDifficultregions	INDEL	gatk_v4.6	2280	465	1815	84.958	95.366	89.862	10035	9570	68302	56236	10251
HG003	illumina	GIAB_v4.2.1	allOtherDifficultregions	INDEL	gatk_v4.6_dragen_functional_equivalence	944	383	561	94.86	96.183	95.517	10035	9652	57559	46644	10354
HG003	illumina	GIAB_v4.2.1	allOtherDifficultregions	INDEL	gatk_v4.6_dragen_maximum_quality	928	373	555	94.917	96.283	95.595	10035	9662	57726	46807	10364
HG003	illumina	GIAB_v4.2.1	allOtherDifficultregions	INDEL	octopus_v0.7.4_bwa	1236	549	687	93.505	94.529	94.014	10035	9486	48898	38320	9891
HG003	illumina	GIAB_v4.2.1	allOtherDifficultregions	INDEL	octopus_v0.7.4_vg	660	386	274	97.362	96.153	96.754	10035	9649	46621	36233	10114
HG003	illumina	GIAB_v4.2.1	allOtherDifficultregions	SNP	deepvariant_bwa	6939	4886	2053	96.032	91.042	93.47	54545	49659	176990	125252	49685
HG003	illumina	GIAB_v4.2.1	allOtherDifficultregions	SNP	deepvariant_bwa_pangenome_aware	5835	4471	1364	97.35	91.803	94.495	54545	50074	175925	124463	50098
HG003	illumina	GIAB_v4.2.1	allOtherDifficultregions	SNP	deepvariant_vg	3423	2044	1379	97.444	96.253	96.845	54545	52501	220813	166871	52563
HG003	illumina	GIAB_v4.2.1	allOtherDifficultregions	SNP	deepvariant_vg_pangenome_aware	3089	1829	1260	97.668	96.647	97.155	54545	52716	223423	169396	52767
HG003	illumina	GIAB_v4.2.1	allOtherDifficultregions	SNP	deepvariant_vg_pangenome_aware_hap_16	2672	1649	1023	98.104	96.977	97.537	54545	52896	229293	175327	52943
HG003	illumina	GIAB_v4.2.1	allOtherDifficultregions	SNP	deepvariant_vg_pangenome_aware_hap_32	2810	1746	1064	98.027	96.799	97.409	54545	52799	222022	168102	52856
HG003	illumina	GIAB_v4.2.1	allOtherDifficultregions	SNP	gatk_v3	28774	5960	22814	67.985	89.073	77.113	54545	48585	346304	275044	48446
HG003	illumina	GIAB_v4.2.1	allOtherDifficultregions	SNP	gatk_v4.6	29019	5869	23150	67.707	89.24	76.996	54545	48676	351031	279344	48537
HG003	illumina	GIAB_v4.2.1	allOtherDifficultregions	SNP	gatk_v4.6_dragen_functional_equivalence	12281	4996	7285	87.146	90.841	88.955	54545	49549	237911	181238	49388
HG003	illumina	GIAB_v4.2.1	allOtherDifficultregions	SNP	gatk_v4.6_dragen_maximum_quality	12277	4994	7283	87.149	90.844	88.958	54545	49551	238215	181542	49390
HG003	illumina	GIAB_v4.2.1	allOtherDifficultregions	SNP	octopus_v0.7.4_bwa	14912	6761	8151	85.319	87.605	86.447	54545	47784	191273	135751	47371
HG003	illumina	GIAB_v4.2.1	allOtherDifficultregions	SNP	octopus_v0.7.4_vg	7017	4489	2528	95.153	91.77	93.431	54545	50056	164577	112426	49623
HG003	illumina	GIAB_v4.2.1	alldifficultregions	All	deepvariant_bwa	27793	22589	5204	99.452	97.607	98.521	943937	921348	1735894	786638	944052
HG003	illumina	GIAB_v4.2.1	alldifficultregions	All	deepvariant_bwa_pangenome_aware	25564	21374	4190	99.559	97.736	98.639	943938	922564	1737183	787763	945230
HG003	illumina	GIAB_v4.2.1	alldifficultregions	All	deepvariant_vg	15579	9297	6282	99.348	99.015	99.181	943937	934640	1978064	1014194	957588
HG003	illumina	GIAB_v4.2.1	alldifficultregions	All	deepvariant_vg_pangenome_aware	14457	8631	5826	99.396	99.086	99.241	943938	935307	1992180	1028124	958230
HG003	illumina	GIAB_v4.2.1	alldifficultregions	All	deepvariant_vg_pangenome_aware_hap_16	14424	8654	5770	99.401	99.083	99.242	943938	935284	2056247	1092266	958211
HG003	illumina	GIAB_v4.2.1	alldifficultregions	All	deepvariant_vg_pangenome_aware_hap_32	14294	8884	5410	99.438	99.059	99.248	943938	935054	2000311	1036925	957976
HG003	illumina	GIAB_v4.2.1	alldifficultregions	All	gatk_v3	68921	27638	41283	95.786	97.072	96.425	943937	916299	1930912	951189	938440
HG003	illumina	GIAB_v4.2.1	alldifficultregions	All	gatk_v4.6	68901	26941	41960	95.723	97.146	96.429	943937	916996	1941759	960644	939155
HG003	illumina	GIAB_v4.2.1	alldifficultregions	All	gatk_v4.6_dragen_functional_equivalence	37070	23313	13757	98.562	97.53	98.043	943937	920624	1817470	860810	942903
HG003	illumina	GIAB_v4.2.1	alldifficultregions	All	gatk_v4.6_dragen_maximum_quality	36795	23165	13630	98.575	97.546	98.058	943937	920772	1819503	862819	943054
HG003	illumina	GIAB_v4.2.1	alldifficultregions	All	octopus_v0.7.4_bwa	48447	37373	11074	98.803	96.041	97.402	943943	906570	1619133	694373	913686
HG003	illumina	GIAB_v4.2.1	alldifficultregions	All	octopus_v0.7.4_vg	31670	23280	8390	99.104	97.534	98.313	943942	920662	1637635	700739	928506
HG003	illumina	GIAB_v4.2.1	alldifficultregions	INDEL	deepvariant_bwa	4067	2839	1228	99.667	99.186	99.426	348790	345951	757964	389712	367024
HG003	illumina	GIAB_v4.2.1	alldifficultregions	INDEL	deepvariant_bwa_pangenome_aware	4158	2921	1237	99.664	99.163	99.413	348791	345870	756934	388755	366942
HG003	illumina	GIAB_v4.2.1	alldifficultregions	INDEL	deepvariant_vg	3476	2051	1425	99.614	99.412	99.513	348790	346739	774937	405581	367931
HG003	illumina	GIAB_v4.2.1	alldifficultregions	INDEL	deepvariant_vg_pangenome_aware	3602	2138	1464	99.604	99.387	99.495	348791	346653	776799	407479	367856
HG003	illumina	GIAB_v4.2.1	alldifficultregions	INDEL	deepvariant_vg_pangenome_aware_hap_16	3490	2031	1459	99.605	99.418	99.511	348791	346760	778656	409248	367949
HG003	illumina	GIAB_v4.2.1	alldifficultregions	INDEL	deepvariant_vg_pangenome_aware_hap_32	3488	2090	1398	99.621	99.401	99.511	348791	346701	776592	407289	367905
HG003	illumina	GIAB_v4.2.1	alldifficultregions	INDEL	gatk_v3	9650	4179	5471	98.527	98.802	98.664	348790	344611	792596	421297	365828
HG003	illumina	GIAB_v4.2.1	alldifficultregions	INDEL	gatk_v4.6	9150	3796	5354	98.559	98.912	98.735	348790	344994	795739	424187	366198
HG003	illumina	GIAB_v4.2.1	alldifficultregions	INDEL	gatk_v4.6_dragen_functional_equivalence	4919	2702	2217	99.4	99.225	99.312	348790	346088	792328	422685	367426
HG003	illumina	GIAB_v4.2.1	alldifficultregions	INDEL	gatk_v4.6_dragen_maximum_quality	4671	2575	2096	99.433	99.262	99.347	348790	346215	793117	423465	367556
HG003	illumina	GIAB_v4.2.1	alldifficultregions	INDEL	octopus_v0.7.4_bwa	7923	6089	1834	99.496	98.254	98.871	348791	342702	742441	378346	362261
HG003	illumina	GIAB_v4.2.1	alldifficultregions	INDEL	octopus_v0.7.4_vg	7764	5766	1998	99.452	98.347	98.896	348791	343025	751104	386287	362819
HG003	illumina	GIAB_v4.2.1	alldifficultregions	SNP	deepvariant_bwa	23726	19750	3976	99.316	96.681	97.981	595147	575397	977930	396926	577028
HG003	illumina	GIAB_v4.2.1	alldifficultregions	SNP	deepvariant_bwa_pangenome_aware	21406	18453	2953	99.492	96.899	98.178	595147	576694	980249	399008	578288
HG003	illumina	GIAB_v4.2.1	alldifficultregions	SNP	deepvariant_vg	12103	7246	4857	99.183	98.782	98.982	595147	587901	1203127	608613	589657
HG003	illumina	GIAB_v4.2.1	alldifficultregions	SNP	deepvariant_vg_pangenome_aware	10855	6493	4362	99.267	98.909	99.088	595147	588654	1215381	620645	590374
HG003	illumina	GIAB_v4.2.1	alldifficultregions	SNP	deepvariant_vg_pangenome_aware_hap_16	10934	6623	4311	99.275	98.887	99.081	595147	588524	1277591	683018	590262
HG003	illumina	GIAB_v4.2.1	alldifficultregions	SNP	deepvariant_vg_pangenome_aware_hap_32	10806	6794	4012	99.325	98.858	99.091	595147	588353	1223719	629636	590071
HG003	illumina	GIAB_v4.2.1	alldifficultregions	SNP	gatk_v3	59271	23459	35812	94.114	96.058	95.076	595147	571688	1138316	529892	572612
HG003	illumina	GIAB_v4.2.1	alldifficultregions	SNP	gatk_v4.6	59751	23145	36606	93.995	96.111	95.041	595147	572002	1146020	536457	572957
HG003	illumina	GIAB_v4.2.1	alldifficultregions	SNP	gatk_v4.6_dragen_functional_equivalence	32151	20611	11540	98.034	96.537	97.28	595147	574536	1025142	438125	575477
HG003	illumina	GIAB_v4.2.1	alldifficultregions	SNP	gatk_v4.6_dragen_maximum_quality	32124	20590	11534	98.035	96.54	97.282	595147	574557	1026386	439354	575498
HG003	illumina	GIAB_v4.2.1	alldifficultregions	SNP	octopus_v0.7.4_bwa	40524	31284	9240	98.352	94.744	96.514	595152	563868	876692	316027	551425
HG003	illumina	GIAB_v4.2.1	alldifficultregions	SNP	octopus_v0.7.4_vg	23906	17514	6392	98.883	97.057	97.961	595151	577637	886531	314452	565687
HG003	illumina	GIAB_v4.2.1	alllowmapandsegdupregions	All	deepvariant_bwa	24967	20954	4013	98.443	92.364	95.307	274415	253461	530381	272659	253709
HG003	illumina	GIAB_v4.2.1	alllowmapandsegdupregions	All	deepvariant_bwa_pangenome_aware	22522	19577	2945	98.859	92.866	95.769	274415	254838	531149	273117	255087
HG003	illumina	GIAB_v4.2.1	alllowmapandsegdupregions	All	deepvariant_vg	12213	7410	4803	98.235	97.3	97.765	274415	267005	760870	488794	267273
HG003	illumina	GIAB_v4.2.1	alllowmapandsegdupregions	All	deepvariant_vg_pangenome_aware	10867	6554	4313	98.417	97.612	98.013	274415	267861	772109	499668	268128
HG003	illumina	GIAB_v4.2.1	alllowmapandsegdupregions	All	deepvariant_vg_pangenome_aware_hap_16	11075	6750	4325	98.411	97.54	97.974	274415	267665	833815	561559	267931
HG003	illumina	GIAB_v4.2.1	alllowmapandsegdupregions	All	deepvariant_vg_pangenome_aware_hap_32	10889	6909	3980	98.535	97.482	98.006	274415	267506	779300	507544	267776
HG003	illumina	GIAB_v4.2.1	alllowmapandsegdupregions	All	gatk_v3	56951	24592	32359	88.541	91.038	89.772	274415	249823	688600	406204	250037
HG003	illumina	GIAB_v4.2.1	alllowmapandsegdupregions	All	gatk_v4.6	57198	24365	32833	88.402	91.121	89.741	274415	250050	693700	410603	250264
HG003	illumina	GIAB_v4.2.1	alllowmapandsegdupregions	All	gatk_v4.6_dragen_functional_equivalence	33565	21575	11990	95.476	92.138	93.777	274415	252840	598239	333192	253057
HG003	illumina	GIAB_v4.2.1	alllowmapandsegdupregions	All	gatk_v4.6_dragen_maximum_quality	33567	21570	11997	95.474	92.14	93.777	274415	252845	598788	333729	253062
HG003	illumina	GIAB_v4.2.1	alllowmapandsegdupregions	All	octopus_v0.7.4_bwa	40111	30438	9673	96.188	88.908	92.405	274423	243985	479922	226157	244092
HG003	illumina	GIAB_v4.2.1	alllowmapandsegdupregions	All	octopus_v0.7.4_vg	22135	15546	6589	97.519	94.335	95.901	274421	258875	495739	230132	259018
HG003	illumina	GIAB_v4.2.1	alllowmapandsegdupregions	INDEL	deepvariant_bwa	1663	1392	271	98.25	91.519	94.765	16414	15022	62854	47365	15218
HG003	illumina	GIAB_v4.2.1	alllowmapandsegdupregions	INDEL	deepvariant_bwa_pangenome_aware	1530	1329	201	98.702	91.903	95.181	16414	15085	62649	47167	15281
HG003	illumina	GIAB_v4.2.1	alllowmapandsegdupregions	INDEL	deepvariant_vg	784	490	294	98.211	97.015	97.609	16414	15924	76218	59788	16136
HG003	illumina	GIAB_v4.2.1	alllowmapandsegdupregions	INDEL	deepvariant_vg_pangenome_aware	696	417	279	98.307	97.459	97.881	16414	15997	77601	61121	16201
HG003	illumina	GIAB_v4.2.1	alllowmapandsegdupregions	INDEL	deepvariant_vg_pangenome_aware_hap_16	736	440	296	98.205	97.319	97.76	16414	15974	78620	62134	16190
HG003	illumina	GIAB_v4.2.1	alllowmapandsegdupregions	INDEL	deepvariant_vg_pangenome_aware_hap_32	715	456	259	98.424	97.222	97.819	16414	15958	77494	61065	16170
HG003	illumina	GIAB_v4.2.1	alllowmapandsegdupregions	INDEL	gatk_v3	3652	1608	2044	88.029	90.203	89.103	16414	14806	79926	62852	15030
HG003	illumina	GIAB_v4.2.1	alllowmapandsegdupregions	INDEL	gatk_v4.6	3636	1571	2065	87.947	90.429	89.171	16414	14843	80832	63700	15067
HG003	illumina	GIAB_v4.2.1	alllowmapandsegdupregions	INDEL	gatk_v4.6_dragen_functional_equivalence	1969	1244	725	95.503	92.421	93.937	16414	15170	75251	59129	15397
HG003	illumina	GIAB_v4.2.1	alllowmapandsegdupregions	INDEL	gatk_v4.6_dragen_maximum_quality	1972	1243	729	95.48	92.427	93.929	16414	15171	75440	59313	15398
HG003	illumina	GIAB_v4.2.1	alllowmapandsegdupregions	INDEL	octopus_v0.7.4_bwa	2432	1792	640	95.859	89.082	92.346	16414	14622	63711	48254	14817
HG003	illumina	GIAB_v4.2.1	alllowmapandsegdupregions	INDEL	octopus_v0.7.4_vg	1365	851	514	96.849	94.815	95.821	16414	15563	67923	51613	15796
HG003	illumina	GIAB_v4.2.1	alllowmapandsegdupregions	SNP	deepvariant_bwa	23304	19562	3742	98.455	92.418	95.341	258001	238439	467527	225294	238491
HG003	illumina	GIAB_v4.2.1	alllowmapandsegdupregions	SNP	deepvariant_bwa_pangenome_aware	20992	18248	2744	98.869	92.927	95.806	258001	239753	468500	225950	239806
HG003	illumina	GIAB_v4.2.1	alllowmapandsegdupregions	SNP	deepvariant_vg	11429	6920	4509	98.236	97.318	97.775	258001	251081	684652	429006	251137
HG003	illumina	GIAB_v4.2.1	alllowmapandsegdupregions	SNP	deepvariant_vg_pangenome_aware	10171	6137	4034	98.424	97.621	98.021	258001	251864	694508	438547	251927
HG003	illumina	GIAB_v4.2.1	alllowmapandsegdupregions	SNP	deepvariant_vg_pangenome_aware_hap_16	10339	6310	4029	98.425	97.554	97.988	258001	251691	755195	499425	251741
HG003	illumina	GIAB_v4.2.1	alllowmapandsegdupregions	SNP	deepvariant_vg_pangenome_aware_hap_32	10174	6453	3721	98.543	97.499	98.018	258001	251548	701806	446479	251606
HG003	illumina	GIAB_v4.2.1	alllowmapandsegdupregions	SNP	gatk_v3	53299	22984	30315	88.574	91.092	89.815	258001	235017	608674	343352	235007
HG003	illumina	GIAB_v4.2.1	alllowmapandsegdupregions	SNP	gatk_v4.6	53562	22794	30768	88.432	91.165	89.778	258001	235207	612868	346903	235197
HG003	illumina	GIAB_v4.2.1	alllowmapandsegdupregions	SNP	gatk_v4.6_dragen_functional_equivalence	31596	20331	11265	95.475	92.12	93.767	258001	237670	522988	274063	237660
HG003	illumina	GIAB_v4.2.1	alllowmapandsegdupregions	SNP	gatk_v4.6_dragen_maximum_quality	31595	20327	11268	95.473	92.121	93.767	258001	237674	523348	274416	237664
HG003	illumina	GIAB_v4.2.1	alllowmapandsegdupregions	SNP	octopus_v0.7.4_bwa	37679	28646	9033	96.21	88.897	92.409	258009	229363	416211	177903	229275
HG003	illumina	GIAB_v4.2.1	alllowmapandsegdupregions	SNP	octopus_v0.7.4_vg	20770	14695	6075	97.563	94.304	95.906	258007	243312	427816	178519	243222
HG003	illumina	GIAB_v4.2.1	ancestry_AFR	All	deepvariant_bwa	3335	2298	1037	99.929	99.842	99.885	1454761	1452463	1682867	220869	1460961
HG003	illumina	GIAB_v4.2.1	ancestry_AFR	All	deepvariant_bwa_pangenome_aware	3304	2359	945	99.935	99.838	99.886	1454761	1452402	1682430	220601	1460884
HG003	illumina	GIAB_v4.2.1	ancestry_AFR	All	deepvariant_vg	2975	1789	1186	99.919	99.877	99.898	1454762	1452973	1687526	224809	1461531
HG003	illumina	GIAB_v4.2.1	ancestry_AFR	All	deepvariant_vg_pangenome_aware	3075	1940	1135	99.922	99.867	99.894	1454762	1452822	1687645	225149	1461361
HG003	illumina	GIAB_v4.2.1	ancestry_AFR	All	deepvariant_vg_pangenome_aware_hap_16	2979	1876	1103	99.925	99.871	99.898	1454762	1452886	1687835	225282	1461450
HG003	illumina	GIAB_v4.2.1	ancestry_AFR	All	deepvariant_vg_pangenome_aware_hap_32	3007	1932	1075	99.926	99.867	99.896	1454762	1452830	1687350	224900	1461375
HG003	illumina	GIAB_v4.2.1	ancestry_AFR	All	gatk_v3	14561	3629	10932	99.257	99.751	99.503	1454761	1451132	1709651	239251	1459468
HG003	illumina	GIAB_v4.2.1	ancestry_AFR	All	gatk_v4.6	14197	3164	11033	99.25	99.783	99.516	1454761	1451597	1711313	240333	1459947
HG003	illumina	GIAB_v4.2.1	ancestry_AFR	All	gatk_v4.6_dragen_functional_equivalence	5355	2492	2863	99.804	99.829	99.816	1454761	1452269	1690761	227252	1460646
HG003	illumina	GIAB_v4.2.1	ancestry_AFR	All	gatk_v4.6_dragen_maximum_quality	5225	2424	2801	99.809	99.833	99.821	1454761	1452337	1690977	227459	1460717
HG003	illumina	GIAB_v4.2.1	ancestry_AFR	All	octopus_v0.7.4_bwa	11806	9713	2093	99.856	99.332	99.593	1454765	1445052	1663600	212908	1448599
HG003	illumina	GIAB_v4.2.1	ancestry_AFR	All	octopus_v0.7.4_vg	11035	9200	1835	99.874	99.368	99.62	1454766	1445566	1662726	211582	1449309
HG003	illumina	GIAB_v4.2.1	ancestry_AFR	INDEL	deepvariant_bwa	971	610	361	99.813	99.671	99.742	185246	184636	310613	117689	192563
HG003	illumina	GIAB_v4.2.1	ancestry_AFR	INDEL	deepvariant_bwa_pangenome_aware	1027	653	374	99.806	99.647	99.726	185246	184593	310399	117504	192521
HG003	illumina	GIAB_v4.2.1	ancestry_AFR	INDEL	deepvariant_vg	953	556	397	99.794	99.7	99.747	185247	184691	311592	118547	192648
HG003	illumina	GIAB_v4.2.1	ancestry_AFR	INDEL	deepvariant_vg_pangenome_aware	1021	607	414	99.786	99.672	99.729	185247	184640	311508	118498	192596
HG003	illumina	GIAB_v4.2.1	ancestry_AFR	INDEL	deepvariant_vg_pangenome_aware_hap_16	955	555	400	99.793	99.7	99.746	185247	184692	311708	118658	192650
HG003	illumina	GIAB_v4.2.1	ancestry_AFR	INDEL	deepvariant_vg_pangenome_aware_hap_32	993	591	402	99.792	99.681	99.736	185247	184656	311457	118443	192612
HG003	illumina	GIAB_v4.2.1	ancestry_AFR	INDEL	gatk_v3	3108	1211	1897	99.022	99.346	99.184	185246	184035	317508	123610	192001
HG003	illumina	GIAB_v4.2.1	ancestry_AFR	INDEL	gatk_v4.6	2704	966	1738	99.104	99.479	99.291	185246	184280	318044	124061	192245
HG003	illumina	GIAB_v4.2.1	ancestry_AFR	INDEL	gatk_v4.6_dragen_functional_equivalence	1351	646	705	99.635	99.651	99.643	185246	184600	316813	123515	192593
HG003	illumina	GIAB_v4.2.1	ancestry_AFR	INDEL	gatk_v4.6_dragen_maximum_quality	1242	590	652	99.663	99.682	99.672	185246	184656	316918	123614	192652
HG003	illumina	GIAB_v4.2.1	ancestry_AFR	INDEL	octopus_v0.7.4_bwa	2301	1797	504	99.738	99.03	99.383	185247	183450	306151	113778	191869
HG003	illumina	GIAB_v4.2.1	ancestry_AFR	INDEL	octopus_v0.7.4_vg	2491	1928	563	99.707	98.959	99.332	185248	183320	306596	114257	191776
HG003	illumina	GIAB_v4.2.1	ancestry_AFR	SNP	deepvariant_bwa	2364	1688	676	99.947	99.867	99.907	1269515	1267827	1372254	103180	1268398
HG003	illumina	GIAB_v4.2.1	ancestry_AFR	SNP	deepvariant_bwa_pangenome_aware	2277	1706	571	99.955	99.866	99.91	1269515	1267809	1372031	103097	1268363
HG003	illumina	GIAB_v4.2.1	ancestry_AFR	SNP	deepvariant_vg	2022	1233	789	99.938	99.903	99.92	1269515	1268282	1375934	106262	1268883
HG003	illumina	GIAB_v4.2.1	ancestry_AFR	SNP	deepvariant_vg_pangenome_aware	2054	1333	721	99.943	99.895	99.919	1269515	1268182	1376137	106651	1268765
HG003	illumina	GIAB_v4.2.1	ancestry_AFR	SNP	deepvariant_vg_pangenome_aware_hap_16	2024	1321	703	99.945	99.896	99.92	1269515	1268194	1376127	106624	1268800
HG003	illumina	GIAB_v4.2.1	ancestry_AFR	SNP	deepvariant_vg_pangenome_aware_hap_32	2014	1341	673	99.947	99.894	99.92	1269515	1268174	1375893	106457	1268763
HG003	illumina	GIAB_v4.2.1	ancestry_AFR	SNP	gatk_v3	11453	2418	9035	99.292	99.81	99.55	1269515	1267097	1392143	115641	1267467
HG003	illumina	GIAB_v4.2.1	ancestry_AFR	SNP	gatk_v4.6	11493	2198	9295	99.272	99.827	99.549	1269515	1267317	1393269	116272	1267702
HG003	illumina	GIAB_v4.2.1	ancestry_AFR	SNP	gatk_v4.6_dragen_functional_equivalence	4004	1846	2158	99.83	99.855	99.842	1269515	1267669	1373948	103737	1268053
HG003	illumina	GIAB_v4.2.1	ancestry_AFR	SNP	gatk_v4.6_dragen_maximum_quality	3983	1834	2149	99.831	99.856	99.843	1269515	1267681	1374059	103845	1268065
HG003	illumina	GIAB_v4.2.1	ancestry_AFR	SNP	octopus_v0.7.4_bwa	9505	7916	1589	99.874	99.376	99.624	1269518	1261602	1357449	99130	1256730
HG003	illumina	GIAB_v4.2.1	ancestry_AFR	SNP	octopus_v0.7.4_vg	8544	7272	1272	99.899	99.427	99.662	1269518	1262246	1356130	97325	1257533
HG003	illumina	GIAB_v4.2.1	ancestry_AMR	All	deepvariant_bwa	727	485	242	99.927	99.854	99.89	331109	330624	382065	49477	332346
HG003	illumina	GIAB_v4.2.1	ancestry_AMR	All	deepvariant_bwa_pangenome_aware	677	471	206	99.938	99.858	99.898	331109	330638	381948	49378	332364
HG003	illumina	GIAB_v4.2.1	ancestry_AMR	All	deepvariant_vg	523	258	265	99.92	99.922	99.921	331109	330851	383168	50308	332595
HG003	illumina	GIAB_v4.2.1	ancestry_AMR	All	deepvariant_vg_pangenome_aware	461	267	194	99.942	99.919	99.93	331109	330842	383311	50531	332586
HG003	illumina	GIAB_v4.2.1	ancestry_AMR	All	deepvariant_vg_pangenome_aware_hap_16	455	254	201	99.94	99.923	99.931	331109	330855	383468	50670	332597
HG003	illumina	GIAB_v4.2.1	ancestry_AMR	All	deepvariant_vg_pangenome_aware_hap_32	476	263	213	99.936	99.921	99.928	331109	330846	383340	50544	332583
HG003	illumina	GIAB_v4.2.1	ancestry_AMR	All	gatk_v3	3577	829	2748	99.179	99.75	99.464	331109	330280	387710	53004	331958
HG003	illumina	GIAB_v4.2.1	ancestry_AMR	All	gatk_v4.6	3512	714	2798	99.164	99.784	99.473	331109	330395	388097	53224	332075
HG003	illumina	GIAB_v4.2.1	ancestry_AMR	All	gatk_v4.6_dragen_functional_equivalence	1241	545	696	99.791	99.835	99.813	331109	330564	383704	50751	332257
HG003	illumina	GIAB_v4.2.1	ancestry_AMR	All	gatk_v4.6_dragen_maximum_quality	1215	531	684	99.795	99.84	99.817	331109	330578	383798	50843	332271
HG003	illumina	GIAB_v4.2.1	ancestry_AMR	All	octopus_v0.7.4_bwa	2981	2372	609	99.816	99.284	99.549	331109	328737	377138	47004	329525
HG003	illumina	GIAB_v4.2.1	ancestry_AMR	All	octopus_v0.7.4_vg	2422	2048	374	99.887	99.381	99.633	331109	329061	377462	47183	329905
HG003	illumina	GIAB_v4.2.1	ancestry_AMR	INDEL	deepvariant_bwa	220	147	73	99.836	99.658	99.747	42979	42832	72228	27714	44441
HG003	illumina	GIAB_v4.2.1	ancestry_AMR	INDEL	deepvariant_bwa_pangenome_aware	239	160	79	99.823	99.628	99.725	42979	42819	72161	27650	44432
HG003	illumina	GIAB_v4.2.1	ancestry_AMR	INDEL	deepvariant_vg	236	137	99	99.778	99.681	99.729	42979	42842	72514	27944	44471
HG003	illumina	GIAB_v4.2.1	ancestry_AMR	INDEL	deepvariant_vg_pangenome_aware	239	146	93	99.791	99.66	99.725	42979	42833	72512	27959	44460
HG003	illumina	GIAB_v4.2.1	ancestry_AMR	INDEL	deepvariant_vg_pangenome_aware_hap_16	213	133	80	99.82	99.691	99.755	42979	42846	72570	28013	44477
HG003	illumina	GIAB_v4.2.1	ancestry_AMR	INDEL	deepvariant_vg_pangenome_aware_hap_32	235	142	93	99.791	99.67	99.73	42979	42837	72509	27954	44462
HG003	illumina	GIAB_v4.2.1	ancestry_AMR	INDEL	gatk_v3	734	293	441	99.014	99.318	99.166	42979	42686	73867	29125	44301
HG003	illumina	GIAB_v4.2.1	ancestry_AMR	INDEL	gatk_v4.6	655	233	422	99.058	99.458	99.258	42979	42746	74012	29235	44355
HG003	illumina	GIAB_v4.2.1	ancestry_AMR	INDEL	gatk_v4.6_dragen_functional_equivalence	310	154	156	99.65	99.642	99.646	42979	42825	73738	29135	44447
HG003	illumina	GIAB_v4.2.1	ancestry_AMR	INDEL	gatk_v4.6_dragen_maximum_quality	288	143	145	99.675	99.667	99.671	42979	42836	73780	29177	44458
HG003	illumina	GIAB_v4.2.1	ancestry_AMR	INDEL	octopus_v0.7.4_bwa	631	476	155	99.653	98.892	99.271	42979	42503	71381	26775	44451
HG003	illumina	GIAB_v4.2.1	ancestry_AMR	INDEL	octopus_v0.7.4_vg	615	478	137	99.693	98.888	99.289	42979	42501	71732	27131	44464
HG003	illumina	GIAB_v4.2.1	ancestry_AMR	SNP	deepvariant_bwa	507	338	169	99.941	99.883	99.912	288130	287792	309837	21763	287905
HG003	illumina	GIAB_v4.2.1	ancestry_AMR	SNP	deepvariant_bwa_pangenome_aware	438	311	127	99.956	99.892	99.924	288130	287819	309787	21728	287932
HG003	illumina	GIAB_v4.2.1	ancestry_AMR	SNP	deepvariant_vg	287	121	166	99.942	99.958	99.95	288130	288009	310654	22364	288124
HG003	illumina	GIAB_v4.2.1	ancestry_AMR	SNP	deepvariant_vg_pangenome_aware	222	121	101	99.965	99.958	99.961	288130	288009	310799	22572	288126
HG003	illumina	GIAB_v4.2.1	ancestry_AMR	SNP	deepvariant_vg_pangenome_aware_hap_16	242	121	121	99.958	99.958	99.958	288130	288009	310898	22657	288120
HG003	illumina	GIAB_v4.2.1	ancestry_AMR	SNP	deepvariant_vg_pangenome_aware_hap_32	241	121	120	99.958	99.958	99.958	288130	288009	310831	22590	288121
HG003	illumina	GIAB_v4.2.1	ancestry_AMR	SNP	gatk_v3	2843	536	2307	99.204	99.814	99.508	288130	287594	313843	23879	287657
HG003	illumina	GIAB_v4.2.1	ancestry_AMR	SNP	gatk_v4.6	2857	481	2376	99.181	99.833	99.506	288130	287649	314085	23989	287720
HG003	illumina	GIAB_v4.2.1	ancestry_AMR	SNP	gatk_v4.6_dragen_functional_equivalence	931	391	540	99.813	99.864	99.838	288130	287739	309966	21616	287810
HG003	illumina	GIAB_v4.2.1	ancestry_AMR	SNP	gatk_v4.6_dragen_maximum_quality	927	388	539	99.813	99.865	99.839	288130	287742	310018	21666	287813
HG003	illumina	GIAB_v4.2.1	ancestry_AMR	SNP	octopus_v0.7.4_bwa	2350	1896	454	99.841	99.342	99.591	288130	286234	305757	20229	285074
HG003	illumina	GIAB_v4.2.1	ancestry_AMR	SNP	octopus_v0.7.4_vg	1807	1570	237	99.917	99.455	99.685	288130	286560	305730	20052	285441
HG003	illumina	GIAB_v4.2.1	ancestry_EAS	All	deepvariant_bwa	719	527	192	99.914	99.763	99.838	222639	222112	260856	37371	223293
HG003	illumina	GIAB_v4.2.1	ancestry_EAS	All	deepvariant_bwa_pangenome_aware	636	482	154	99.931	99.784	99.857	222639	222157	261046	37556	223336
HG003	illumina	GIAB_v4.2.1	ancestry_EAS	All	deepvariant_vg	417	266	151	99.933	99.881	99.907	222639	222373	262042	38333	223558
HG003	illumina	GIAB_v4.2.1	ancestry_EAS	All	deepvariant_vg_pangenome_aware	386	255	131	99.941	99.885	99.913	222639	222384	262482	38784	223567
HG003	illumina	GIAB_v4.2.1	ancestry_EAS	All	deepvariant_vg_pangenome_aware_hap_16	315	207	108	99.952	99.907	99.929	222639	222432	262623	38898	223617
HG003	illumina	GIAB_v4.2.1	ancestry_EAS	All	deepvariant_vg_pangenome_aware_hap_32	344	225	119	99.947	99.899	99.923	222639	222414	262779	39063	223597
HG003	illumina	GIAB_v4.2.1	ancestry_EAS	All	gatk_v3	2814	745	2069	99.081	99.665	99.372	222639	221894	265766	40653	223044
HG003	illumina	GIAB_v4.2.1	ancestry_EAS	All	gatk_v4.6	2791	662	2129	99.055	99.703	99.378	222639	221977	266064	40808	223127
HG003	illumina	GIAB_v4.2.1	ancestry_EAS	All	gatk_v4.6_dragen_functional_equivalence	1085	513	572	99.744	99.77	99.757	222639	222126	262576	38723	223281
HG003	illumina	GIAB_v4.2.1	ancestry_EAS	All	gatk_v4.6_dragen_maximum_quality	1074	508	566	99.747	99.772	99.759	222639	222131	262616	38764	223286
HG003	illumina	GIAB_v4.2.1	ancestry_EAS	All	octopus_v0.7.4_bwa	2528	1834	694	99.687	99.176	99.431	222641	220807	258488	36426	221368
HG003	illumina	GIAB_v4.2.1	ancestry_EAS	All	octopus_v0.7.4_vg	1691	1475	216	99.903	99.337	99.619	222641	221166	258371	36373	221782
HG003	illumina	GIAB_v4.2.1	ancestry_EAS	INDEL	deepvariant_bwa	160	104	56	99.815	99.645	99.73	29285	29181	50041	19698	30287
HG003	illumina	GIAB_v4.2.1	ancestry_EAS	INDEL	deepvariant_bwa_pangenome_aware	163	108	55	99.819	99.631	99.725	29285	29177	50018	19683	30280
HG003	illumina	GIAB_v4.2.1	ancestry_EAS	INDEL	deepvariant_vg	142	87	55	99.819	99.703	99.761	29285	29198	50292	19936	30301
HG003	illumina	GIAB_v4.2.1	ancestry_EAS	INDEL	deepvariant_vg_pangenome_aware	163	100	63	99.792	99.659	99.725	29285	29185	50311	19961	30287
HG003	illumina	GIAB_v4.2.1	ancestry_EAS	INDEL	deepvariant_vg_pangenome_aware_hap_16	129	77	52	99.829	99.737	99.783	29285	29208	50321	19960	30309
HG003	illumina	GIAB_v4.2.1	ancestry_EAS	INDEL	deepvariant_vg_pangenome_aware_hap_32	147	91	56	99.815	99.689	99.752	29285	29194	50360	20009	30295
HG003	illumina	GIAB_v4.2.1	ancestry_EAS	INDEL	gatk_v3	545	218	327	98.928	99.256	99.092	29285	29067	51246	20742	30177
HG003	illumina	GIAB_v4.2.1	ancestry_EAS	INDEL	gatk_v4.6	463	166	297	99.027	99.433	99.23	29285	29119	51323	20797	30229
HG003	illumina	GIAB_v4.2.1	ancestry_EAS	INDEL	gatk_v4.6_dragen_functional_equivalence	225	104	121	99.602	99.645	99.623	29285	29181	51122	20705	30296
HG003	illumina	GIAB_v4.2.1	ancestry_EAS	INDEL	gatk_v4.6_dragen_maximum_quality	214	99	115	99.622	99.662	99.642	29285	29186	51142	20726	30301
HG003	illumina	GIAB_v4.2.1	ancestry_EAS	INDEL	octopus_v0.7.4_bwa	444	330	114	99.625	98.873	99.248	29285	28955	49531	19154	30263
HG003	illumina	GIAB_v4.2.1	ancestry_EAS	INDEL	octopus_v0.7.4_vg	429	342	87	99.713	98.832	99.271	29285	28943	49702	19360	30255
HG003	illumina	GIAB_v4.2.1	ancestry_EAS	SNP	deepvariant_bwa	559	423	136	99.93	99.781	99.855	193354	192931	210815	17673	193006
HG003	illumina	GIAB_v4.2.1	ancestry_EAS	SNP	deepvariant_bwa_pangenome_aware	473	374	99	99.949	99.807	99.878	193354	192980	211028	17873	193056
HG003	illumina	GIAB_v4.2.1	ancestry_EAS	SNP	deepvariant_vg	275	179	96	99.95	99.907	99.928	193354	193175	211750	18397	193257
HG003	illumina	GIAB_v4.2.1	ancestry_EAS	SNP	deepvariant_vg_pangenome_aware	223	155	68	99.965	99.92	99.942	193354	193199	212171	18823	193280
HG003	illumina	GIAB_v4.2.1	ancestry_EAS	SNP	deepvariant_vg_pangenome_aware_hap_16	186	130	56	99.971	99.933	99.952	193354	193224	212302	18938	193308
HG003	illumina	GIAB_v4.2.1	ancestry_EAS	SNP	deepvariant_vg_pangenome_aware_hap_32	197	134	63	99.967	99.931	99.949	193354	193220	212419	19054	193302
HG003	illumina	GIAB_v4.2.1	ancestry_EAS	SNP	gatk_v3	2269	527	1742	99.105	99.727	99.415	193354	192827	214520	19911	192867
HG003	illumina	GIAB_v4.2.1	ancestry_EAS	SNP	gatk_v4.6	2328	496	1832	99.059	99.743	99.4	193354	192858	214741	20011	192898
HG003	illumina	GIAB_v4.2.1	ancestry_EAS	SNP	gatk_v4.6_dragen_functional_equivalence	860	409	451	99.767	99.788	99.777	193354	192945	211454	18018	192985
HG003	illumina	GIAB_v4.2.1	ancestry_EAS	SNP	gatk_v4.6_dragen_maximum_quality	860	409	451	99.767	99.788	99.777	193354	192945	211474	18038	192985
HG003	illumina	GIAB_v4.2.1	ancestry_EAS	SNP	octopus_v0.7.4_bwa	2084	1504	580	99.697	99.222	99.459	193356	191852	208957	17272	191105
HG003	illumina	GIAB_v4.2.1	ancestry_EAS	SNP	octopus_v0.7.4_vg	1262	1133	129	99.933	99.414	99.673	193356	192223	208669	17013	191527
HG003	illumina	GIAB_v4.2.1	ancestry_EUR	All	deepvariant_bwa	2765	1743	1022	99.903	99.834	99.868	1047712	1045969	1209334	156844	1051468
HG003	illumina	GIAB_v4.2.1	ancestry_EUR	All	deepvariant_bwa_pangenome_aware	2431	1720	711	99.932	99.836	99.884	1047712	1045992	1208872	156673	1051488
HG003	illumina	GIAB_v4.2.1	ancestry_EUR	All	deepvariant_vg	1963	1141	822	99.922	99.891	99.906	1047712	1046571	1212355	159359	1052174
HG003	illumina	GIAB_v4.2.1	ancestry_EUR	All	deepvariant_vg_pangenome_aware	2012	1182	830	99.921	99.887	99.904	1047712	1046530	1213709	160755	1052124
HG003	illumina	GIAB_v4.2.1	ancestry_EUR	All	deepvariant_vg_pangenome_aware_hap_16	1742	992	750	99.929	99.905	99.917	1047712	1046720	1213965	160908	1052307
HG003	illumina	GIAB_v4.2.1	ancestry_EUR	All	deepvariant_vg_pangenome_aware_hap_32	1726	1014	712	99.932	99.903	99.917	1047712	1046698	1213511	160509	1052290
HG003	illumina	GIAB_v4.2.1	ancestry_EUR	All	gatk_v3	14202	3005	11197	98.945	99.713	99.328	1047712	1044707	1231860	170613	1050050
HG003	illumina	GIAB_v4.2.1	ancestry_EUR	All	gatk_v4.6	13864	2583	11281	98.938	99.753	99.344	1047712	1045129	1233290	171536	1050473
HG003	illumina	GIAB_v4.2.1	ancestry_EUR	All	gatk_v4.6_dragen_functional_equivalence	4054	1814	2240	99.787	99.827	99.807	1047712	1045898	1214224	160728	1051256
HG003	illumina	GIAB_v4.2.1	ancestry_EUR	All	gatk_v4.6_dragen_maximum_quality	3986	1780	2206	99.791	99.83	99.81	1047712	1045932	1214379	160883	1051290
HG003	illumina	GIAB_v4.2.1	ancestry_EUR	All	octopus_v0.7.4_bwa	10244	7815	2429	99.768	99.254	99.51	1047714	1039899	1195646	150656	1042561
HG003	illumina	GIAB_v4.2.1	ancestry_EUR	All	octopus_v0.7.4_vg	8091	7163	928	99.911	99.316	99.613	1047714	1040551	1193824	149481	1043415
HG003	illumina	GIAB_v4.2.1	ancestry_EUR	INDEL	deepvariant_bwa	744	470	274	99.808	99.659	99.733	137835	137365	230453	87726	142453
HG003	illumina	GIAB_v4.2.1	ancestry_EUR	INDEL	deepvariant_bwa_pangenome_aware	761	502	259	99.818	99.636	99.727	137835	137333	230264	87580	142425
HG003	illumina	GIAB_v4.2.1	ancestry_EUR	INDEL	deepvariant_vg	730	431	299	99.791	99.687	99.739	137835	137404	231303	88469	142535
HG003	illumina	GIAB_v4.2.1	ancestry_EUR	INDEL	deepvariant_vg_pangenome_aware	787	467	320	99.776	99.661	99.718	137835	137368	231423	88598	142505
HG003	illumina	GIAB_v4.2.1	ancestry_EUR	INDEL	deepvariant_vg_pangenome_aware_hap_16	751	429	322	99.775	99.689	99.732	137835	137406	231595	88738	142535
HG003	illumina	GIAB_v4.2.1	ancestry_EUR	INDEL	deepvariant_vg_pangenome_aware_hap_32	686	415	271	99.81	99.699	99.754	137835	137420	231291	88452	142568
HG003	illumina	GIAB_v4.2.1	ancestry_EUR	INDEL	gatk_v3	2474	902	1572	98.906	99.346	99.126	137835	136933	235742	92012	142158
HG003	illumina	GIAB_v4.2.1	ancestry_EUR	INDEL	gatk_v4.6	2136	694	1442	98.997	99.496	99.246	137835	137141	236157	92352	142363
HG003	illumina	GIAB_v4.2.1	ancestry_EUR	INDEL	gatk_v4.6_dragen_functional_equivalence	908	452	456	99.681	99.672	99.676	137835	137383	234883	91799	142628
HG003	illumina	GIAB_v4.2.1	ancestry_EUR	INDEL	gatk_v4.6_dragen_maximum_quality	847	423	424	99.704	99.693	99.698	137835	137412	234963	91882	142657
HG003	illumina	GIAB_v4.2.1	ancestry_EUR	INDEL	octopus_v0.7.4_bwa	1958	1503	455	99.682	98.91	99.294	137835	136332	228298	85019	142824
HG003	illumina	GIAB_v4.2.1	ancestry_EUR	INDEL	octopus_v0.7.4_vg	2055	1657	398	99.722	98.798	99.258	137835	136178	228530	85352	142780
HG003	illumina	GIAB_v4.2.1	ancestry_EUR	SNP	deepvariant_bwa	2021	1273	748	99.918	99.86	99.889	909877	908604	978881	69118	909015
HG003	illumina	GIAB_v4.2.1	ancestry_EUR	SNP	deepvariant_bwa_pangenome_aware	1670	1218	452	99.95	99.866	99.908	909877	908659	978608	69093	909063
HG003	illumina	GIAB_v4.2.1	ancestry_EUR	SNP	deepvariant_vg	1233	710	523	99.943	99.922	99.932	909877	909167	981052	70890	909639
HG003	illumina	GIAB_v4.2.1	ancestry_EUR	SNP	deepvariant_vg_pangenome_aware	1225	715	510	99.944	99.921	99.932	909877	909162	982286	72157	909619
HG003	illumina	GIAB_v4.2.1	ancestry_EUR	SNP	deepvariant_vg_pangenome_aware_hap_16	991	563	428	99.953	99.938	99.945	909877	909314	982370	72170	909772
HG003	illumina	GIAB_v4.2.1	ancestry_EUR	SNP	deepvariant_vg_pangenome_aware_hap_32	1040	599	441	99.952	99.934	99.943	909877	909278	982220	72057	909722
HG003	illumina	GIAB_v4.2.1	ancestry_EUR	SNP	gatk_v3	11728	2103	9625	98.951	99.769	99.358	909877	907774	996118	78601	907892
HG003	illumina	GIAB_v4.2.1	ancestry_EUR	SNP	gatk_v4.6	11728	1889	9839	98.928	99.792	99.358	909877	907988	997133	79184	908110
HG003	illumina	GIAB_v4.2.1	ancestry_EUR	SNP	gatk_v4.6_dragen_functional_equivalence	3146	1362	1784	99.804	99.85	99.827	909877	908515	979341	68929	908628
HG003	illumina	GIAB_v4.2.1	ancestry_EUR	SNP	gatk_v4.6_dragen_maximum_quality	3139	1357	1782	99.804	99.851	99.827	909877	908520	979416	69001	908633
HG003	illumina	GIAB_v4.2.1	ancestry_EUR	SNP	octopus_v0.7.4_bwa	8286	6312	1974	99.781	99.306	99.543	909879	903567	967348	65637	899737
HG003	illumina	GIAB_v4.2.1	ancestry_EUR	SNP	octopus_v0.7.4_vg	6036	5506	530	99.941	99.395	99.667	909879	904373	965294	64129	900635
HG003	illumina	GIAB_v4.2.1	ancestry_Neanderthal	All	deepvariant_bwa	171	66	105	99.804	99.876	99.84	53380	53314	62090	8407	53578
HG003	illumina	GIAB_v4.2.1	ancestry_Neanderthal	All	deepvariant_bwa_pangenome_aware	88	52	36	99.933	99.903	99.918	53380	53328	61978	8352	53590
HG003	illumina	GIAB_v4.2.1	ancestry_Neanderthal	All	deepvariant_vg	55	31	24	99.955	99.942	99.948	53380	53349	61994	8354	53616
HG003	illumina	GIAB_v4.2.1	ancestry_Neanderthal	All	deepvariant_vg_pangenome_aware	63	34	29	99.946	99.936	99.941	53380	53346	62013	8371	53613
HG003	illumina	GIAB_v4.2.1	ancestry_Neanderthal	All	deepvariant_vg_pangenome_aware_hap_16	53	32	21	99.961	99.94	99.95	53380	53348	62002	8366	53615
HG003	illumina	GIAB_v4.2.1	ancestry_Neanderthal	All	deepvariant_vg_pangenome_aware_hap_32	66	36	30	99.944	99.933	99.938	53380	53344	62010	8372	53608
HG003	illumina	GIAB_v4.2.1	ancestry_Neanderthal	All	gatk_v3	1507	146	1361	97.519	99.726	98.61	53380	53234	66002	11155	53486
HG003	illumina	GIAB_v4.2.1	ancestry_Neanderthal	All	gatk_v4.6	1484	132	1352	97.535	99.753	98.632	53380	53248	66075	11223	53500
HG003	illumina	GIAB_v4.2.1	ancestry_Neanderthal	All	gatk_v4.6_dragen_functional_equivalence	170	65	105	99.804	99.878	99.841	53380	53315	62935	9262	53568
HG003	illumina	GIAB_v4.2.1	ancestry_Neanderthal	All	gatk_v4.6_dragen_maximum_quality	166	63	103	99.808	99.882	99.845	53380	53317	62938	9265	53570
HG003	illumina	GIAB_v4.2.1	ancestry_Neanderthal	All	octopus_v0.7.4_bwa	720	393	327	99.388	99.264	99.326	53380	52987	62065	8644	53094
HG003	illumina	GIAB_v4.2.1	ancestry_Neanderthal	All	octopus_v0.7.4_vg	312	277	35	99.934	99.481	99.707	53380	53103	61347	8090	53222
HG003	illumina	GIAB_v4.2.1	ancestry_Neanderthal	INDEL	deepvariant_bwa	43	22	21	99.697	99.671	99.684	6691	6669	10737	3800	6916
HG003	illumina	GIAB_v4.2.1	ancestry_Neanderthal	INDEL	deepvariant_bwa_pangenome_aware	36	22	14	99.798	99.671	99.734	6691	6669	10711	3780	6917
HG003	illumina	GIAB_v4.2.1	ancestry_Neanderthal	INDEL	deepvariant_vg	27	16	11	99.841	99.761	99.801	6691	6675	10721	3784	6926
HG003	illumina	GIAB_v4.2.1	ancestry_Neanderthal	INDEL	deepvariant_vg_pangenome_aware	29	15	14	99.798	99.776	99.787	6691	6676	10728	3789	6925
HG003	illumina	GIAB_v4.2.1	ancestry_Neanderthal	INDEL	deepvariant_vg_pangenome_aware_hap_16	27	15	12	99.827	99.776	99.801	6691	6676	10731	3792	6927
HG003	illumina	GIAB_v4.2.1	ancestry_Neanderthal	INDEL	deepvariant_vg_pangenome_aware_hap_32	38	21	17	99.755	99.686	99.72	6691	6670	10726	3788	6921
HG003	illumina	GIAB_v4.2.1	ancestry_Neanderthal	INDEL	gatk_v3	231	49	182	97.43	99.268	98.34	6691	6642	11274	4192	6900
HG003	illumina	GIAB_v4.2.1	ancestry_Neanderthal	INDEL	gatk_v4.6	204	40	164	97.681	99.402	98.534	6691	6651	11277	4204	6909
HG003	illumina	GIAB_v4.2.1	ancestry_Neanderthal	INDEL	gatk_v4.6_dragen_functional_equivalence	50	22	28	99.598	99.671	99.634	6691	6669	10983	4025	6930
HG003	illumina	GIAB_v4.2.1	ancestry_Neanderthal	INDEL	gatk_v4.6_dragen_maximum_quality	46	20	26	99.626	99.701	99.663	6691	6671	10985	4027	6932
HG003	illumina	GIAB_v4.2.1	ancestry_Neanderthal	INDEL	octopus_v0.7.4_bwa	102	58	44	99.366	99.133	99.249	6691	6633	10707	3763	6900
HG003	illumina	GIAB_v4.2.1	ancestry_Neanderthal	INDEL	octopus_v0.7.4_vg	82	61	21	99.697	99.088	99.392	6691	6630	10624	3701	6902
HG003	illumina	GIAB_v4.2.1	ancestry_Neanderthal	SNP	deepvariant_bwa	128	44	84	99.82	99.906	99.863	46689	46645	51353	4607	46662
HG003	illumina	GIAB_v4.2.1	ancestry_Neanderthal	SNP	deepvariant_bwa_pangenome_aware	52	30	22	99.953	99.936	99.944	46689	46659	51267	4572	46673
HG003	illumina	GIAB_v4.2.1	ancestry_Neanderthal	SNP	deepvariant_vg	28	15	13	99.972	99.968	99.97	46689	46674	51273	4570	46690
HG003	illumina	GIAB_v4.2.1	ancestry_Neanderthal	SNP	deepvariant_vg_pangenome_aware	34	19	15	99.968	99.959	99.963	46689	46670	51285	4582	46688
HG003	illumina	GIAB_v4.2.1	ancestry_Neanderthal	SNP	deepvariant_vg_pangenome_aware_hap_16	26	17	9	99.981	99.964	99.972	46689	46672	51271	4574	46688
HG003	illumina	GIAB_v4.2.1	ancestry_Neanderthal	SNP	deepvariant_vg_pangenome_aware_hap_32	28	15	13	99.972	99.968	99.97	46689	46674	51284	4584	46687
HG003	illumina	GIAB_v4.2.1	ancestry_Neanderthal	SNP	gatk_v3	1276	97	1179	97.532	99.792	98.649	46689	46592	54728	6963	46586
HG003	illumina	GIAB_v4.2.1	ancestry_Neanderthal	SNP	gatk_v4.6	1280	92	1188	97.514	99.803	98.645	46689	46597	54798	7019	46591
HG003	illumina	GIAB_v4.2.1	ancestry_Neanderthal	SNP	gatk_v4.6_dragen_functional_equivalence	120	43	77	99.835	99.908	99.871	46689	46646	51952	5237	46638
HG003	illumina	GIAB_v4.2.1	ancestry_Neanderthal	SNP	gatk_v4.6_dragen_maximum_quality	120	43	77	99.835	99.908	99.871	46689	46646	51953	5238	46638
HG003	illumina	GIAB_v4.2.1	ancestry_Neanderthal	SNP	octopus_v0.7.4_bwa	618	335	283	99.391	99.282	99.336	46689	46354	51358	4881	46194
HG003	illumina	GIAB_v4.2.1	ancestry_Neanderthal	SNP	octopus_v0.7.4_vg	230	216	14	99.97	99.537	99.753	46689	46473	50723	4389	46320
HG003	illumina	GIAB_v4.2.1	ancestry_SAS	All	deepvariant_bwa	424	273	151	99.921	99.857	99.889	190909	190636	224492	32671	191670
HG003	illumina	GIAB_v4.2.1	ancestry_SAS	All	deepvariant_bwa_pangenome_aware	399	267	132	99.931	99.86	99.895	190909	190642	224635	32827	191676
HG003	illumina	GIAB_v4.2.1	ancestry_SAS	All	deepvariant_vg	409	153	256	99.867	99.92	99.893	190909	190756	225927	33868	191803
HG003	illumina	GIAB_v4.2.1	ancestry_SAS	All	deepvariant_vg_pangenome_aware	392	146	246	99.872	99.924	99.898	190909	190763	226331	34270	191815
HG003	illumina	GIAB_v4.2.1	ancestry_SAS	All	deepvariant_vg_pangenome_aware_hap_16	400	138	262	99.864	99.928	99.896	190909	190771	226440	34364	191814
HG003	illumina	GIAB_v4.2.1	ancestry_SAS	All	deepvariant_vg_pangenome_aware_hap_32	396	142	254	99.868	99.926	99.897	190909	190767	226366	34299	191813
HG003	illumina	GIAB_v4.2.1	ancestry_SAS	All	gatk_v3	2615	429	2186	98.871	99.775	99.321	190909	190480	232591	38914	191491
HG003	illumina	GIAB_v4.2.1	ancestry_SAS	All	gatk_v4.6	2672	379	2293	98.817	99.801	99.307	190909	190530	233072	39239	191540
HG003	illumina	GIAB_v4.2.1	ancestry_SAS	All	gatk_v4.6_dragen_functional_equivalence	699	290	409	99.787	99.848	99.817	190909	190619	226757	34714	191634
HG003	illumina	GIAB_v4.2.1	ancestry_SAS	All	gatk_v4.6_dragen_maximum_quality	697	287	410	99.787	99.85	99.818	190909	190622	226787	34740	191637
HG003	illumina	GIAB_v4.2.1	ancestry_SAS	All	octopus_v0.7.4_bwa	2171	1386	785	99.589	99.274	99.431	190909	189523	223611	32820	190006
HG003	illumina	GIAB_v4.2.1	ancestry_SAS	All	octopus_v0.7.4_vg	1521	1220	301	99.842	99.361	99.601	190909	189689	222993	32518	190174
HG003	illumina	GIAB_v4.2.1	ancestry_SAS	INDEL	deepvariant_bwa	113	76	37	99.856	99.693	99.774	24768	24692	42404	16701	25666
HG003	illumina	GIAB_v4.2.1	ancestry_SAS	INDEL	deepvariant_bwa_pangenome_aware	114	78	36	99.86	99.685	99.772	24768	24690	42378	16680	25662
HG003	illumina	GIAB_v4.2.1	ancestry_SAS	INDEL	deepvariant_vg	118	72	46	99.821	99.709	99.765	24768	24696	42578	16861	25671
HG003	illumina	GIAB_v4.2.1	ancestry_SAS	INDEL	deepvariant_vg_pangenome_aware	113	71	42	99.837	99.713	99.775	24768	24697	42603	16887	25674
HG003	illumina	GIAB_v4.2.1	ancestry_SAS	INDEL	deepvariant_vg_pangenome_aware_hap_16	126	75	51	99.802	99.697	99.749	24768	24693	42621	16904	25666
HG003	illumina	GIAB_v4.2.1	ancestry_SAS	INDEL	deepvariant_vg_pangenome_aware_hap_32	119	73	46	99.821	99.705	99.763	24768	24695	42605	16892	25667
HG003	illumina	GIAB_v4.2.1	ancestry_SAS	INDEL	gatk_v3	416	131	285	98.899	99.471	99.184	24768	24637	43773	17880	25608
[truncated: 1,673 more rows]

## Sheet: 3. HG003 element GIAB
Sample	Platform	Benchmark_Name	Stratification	Type	Variant_Caller	Total_Errors	TRUTH.FN	QUERY.FP	Precision	Recall	F1-Score	TRUTH.TOTAL	TRUTH.TP	QUERY.TOTAL	QUERY.UNK	QUERY.TP
HG003	element	GIAB_v4.2.1	All	All	deepvariant_bwa	23148	16848	6300	99.836	99.56	99.698	3831997	3815149	4797258	952976	3837982
HG003	element	GIAB_v4.2.1	All	All	deepvariant_bwa_pangenome_aware	20159	16077	4082	99.894	99.58	99.737	3831997	3815920	4795028	952234	3838712
HG003	element	GIAB_v4.2.1	All	All	deepvariant_vg	19779	8450	11329	99.706	99.779	99.742	3831997	3823547	4985676	1127833	3846514
HG003	element	GIAB_v4.2.1	All	All	deepvariant_vg_pangenome_aware	14732	8918	5814	99.849	99.767	99.808	3831997	3823079	4970626	1118815	3845997
HG003	element	GIAB_v4.2.1	All	All	deepvariant_vg_pangenome_aware_hap_16	17009	9182	7827	99.797	99.76	99.778	3831997	3822815	5025058	1171478	3845753
HG003	element	GIAB_v4.2.1	All	All	deepvariant_vg_pangenome_aware_hap_32	16038	8836	7202	99.813	99.769	99.791	3831997	3823161	4993726	1140427	3846097
HG003	element	GIAB_v4.2.1	All	All	gatk_v3	119111	18970	100141	97.455	99.505	98.469	3831997	3813027	5080593	1145035	3835417
HG003	element	GIAB_v4.2.1	All	All	gatk_v4.6	122019	18777	103242	97.379	99.51	98.433	3831997	3813220	5090305	1151418	3835645
HG003	element	GIAB_v4.2.1	All	All	octopus_v0.7.4_bwa	45120	33596	11524	99.698	99.123	99.41	3831997	3798401	4692500	872244	3808732
HG003	element	GIAB_v4.2.1	All	All	octopus_v0.7.4_vg	34865	25073	9792	99.744	99.346	99.545	3831997	3806924	4704459	876783	3817884
HG003	element	GIAB_v4.2.1	All	INDEL	deepvariant_bwa	3287	2287	1000	99.809	99.547	99.678	504501	502214	957957	433627	523330
HG003	element	GIAB_v4.2.1	All	INDEL	deepvariant_bwa_pangenome_aware	3248	2336	912	99.826	99.537	99.681	504501	502165	956194	432024	523258
HG003	element	GIAB_v4.2.1	All	INDEL	deepvariant_vg	3148	1764	1384	99.737	99.65	99.693	504501	502737	972805	447488	523933
HG003	element	GIAB_v4.2.1	All	INDEL	deepvariant_vg_pangenome_aware	2906	1819	1087	99.793	99.639	99.716	504501	502682	970911	445975	523849
HG003	element	GIAB_v4.2.1	All	INDEL	deepvariant_vg_pangenome_aware_hap_16	3004	1776	1228	99.766	99.648	99.707	504501	502725	973265	448149	523888
HG003	element	GIAB_v4.2.1	All	INDEL	deepvariant_vg_pangenome_aware_hap_32	2958	1789	1169	99.777	99.645	99.711	504501	502712	973020	447970	523881
HG003	element	GIAB_v4.2.1	All	INDEL	gatk_v3	7875	2247	5628	98.937	99.555	99.245	504501	502254	1003989	474534	523827
HG003	element	GIAB_v4.2.1	All	INDEL	gatk_v4.6	7981	2157	5824	98.901	99.572	99.235	504501	502344	1006117	476369	523924
HG003	element	GIAB_v4.2.1	All	INDEL	octopus_v0.7.4_bwa	5866	4219	1647	99.688	99.164	99.425	504501	500282	958245	431081	525517
HG003	element	GIAB_v4.2.1	All	INDEL	octopus_v0.7.4_vg	5802	4065	1737	99.671	99.194	99.432	504501	500436	965640	437960	525943
HG003	element	GIAB_v4.2.1	All	SNP	deepvariant_bwa	19861	14561	5300	99.84	99.562	99.701	3327496	3312935	3839301	519349	3314652
HG003	element	GIAB_v4.2.1	All	SNP	deepvariant_bwa_pangenome_aware	16911	13741	3170	99.904	99.587	99.745	3327496	3313755	3838834	520210	3315454
HG003	element	GIAB_v4.2.1	All	SNP	deepvariant_vg	16631	6686	9945	99.702	99.799	99.75	3327496	3320810	4012871	680345	3322581
HG003	element	GIAB_v4.2.1	All	SNP	deepvariant_vg_pangenome_aware	11826	7099	4727	99.858	99.787	99.822	3327496	3320397	3999715	672840	3322148
HG003	element	GIAB_v4.2.1	All	SNP	deepvariant_vg_pangenome_aware_hap_16	14005	7406	6599	99.802	99.777	99.789	3327496	3320090	4051793	723329	3321865
HG003	element	GIAB_v4.2.1	All	SNP	deepvariant_vg_pangenome_aware_hap_32	13080	7047	6033	99.819	99.788	99.803	3327496	3320449	4020706	692457	3322216
HG003	element	GIAB_v4.2.1	All	SNP	gatk_v3	111236	16723	94513	97.225	99.497	98.348	3327496	3310773	4076604	670501	3311590
HG003	element	GIAB_v4.2.1	All	SNP	gatk_v4.6	114038	16620	97418	97.142	99.501	98.307	3327496	3310876	4084188	675049	3311721
HG003	element	GIAB_v4.2.1	All	SNP	octopus_v0.7.4_bwa	39254	29377	9877	99.7	99.117	99.408	3327496	3298119	3734255	441163	3283215
HG003	element	GIAB_v4.2.1	All	SNP	octopus_v0.7.4_vg	29063	21008	8055	99.756	99.369	99.562	3327496	3306488	3738819	438823	3291941
HG003	element	GIAB_v4.2.1	AllAutosomes	All	deepvariant_bwa	23148	16848	6300	99.836	99.56	99.698	3831997	3815149	4797258	952976	3837982
HG003	element	GIAB_v4.2.1	AllAutosomes	All	deepvariant_bwa_pangenome_aware	20159	16077	4082	99.894	99.58	99.737	3831997	3815920	4795028	952234	3838712
HG003	element	GIAB_v4.2.1	AllAutosomes	All	deepvariant_vg	19779	8450	11329	99.706	99.779	99.742	3831997	3823547	4985676	1127833	3846514
HG003	element	GIAB_v4.2.1	AllAutosomes	All	deepvariant_vg_pangenome_aware	14732	8918	5814	99.849	99.767	99.808	3831997	3823079	4970626	1118815	3845997
HG003	element	GIAB_v4.2.1	AllAutosomes	All	deepvariant_vg_pangenome_aware_hap_16	17009	9182	7827	99.797	99.76	99.778	3831997	3822815	5025058	1171478	3845753
HG003	element	GIAB_v4.2.1	AllAutosomes	All	deepvariant_vg_pangenome_aware_hap_32	16038	8836	7202	99.813	99.769	99.791	3831997	3823161	4993726	1140427	3846097
HG003	element	GIAB_v4.2.1	AllAutosomes	All	gatk_v3	119111	18970	100141	97.455	99.505	98.469	3831997	3813027	5080593	1145035	3835417
HG003	element	GIAB_v4.2.1	AllAutosomes	All	gatk_v4.6	122019	18777	103242	97.379	99.51	98.433	3831997	3813220	5090305	1151418	3835645
HG003	element	GIAB_v4.2.1	AllAutosomes	All	octopus_v0.7.4_bwa	45120	33596	11524	99.698	99.123	99.41	3831997	3798401	4692499	872243	3808732
HG003	element	GIAB_v4.2.1	AllAutosomes	All	octopus_v0.7.4_vg	34865	25073	9792	99.744	99.346	99.545	3831997	3806924	4704454	876778	3817884
HG003	element	GIAB_v4.2.1	AllAutosomes	INDEL	deepvariant_bwa	3287	2287	1000	99.809	99.547	99.678	504501	502214	957957	433627	523330
HG003	element	GIAB_v4.2.1	AllAutosomes	INDEL	deepvariant_bwa_pangenome_aware	3248	2336	912	99.826	99.537	99.681	504501	502165	956194	432024	523258
HG003	element	GIAB_v4.2.1	AllAutosomes	INDEL	deepvariant_vg	3148	1764	1384	99.737	99.65	99.693	504501	502737	972805	447488	523933
HG003	element	GIAB_v4.2.1	AllAutosomes	INDEL	deepvariant_vg_pangenome_aware	2906	1819	1087	99.793	99.639	99.716	504501	502682	970911	445975	523849
HG003	element	GIAB_v4.2.1	AllAutosomes	INDEL	deepvariant_vg_pangenome_aware_hap_16	3004	1776	1228	99.766	99.648	99.707	504501	502725	973265	448149	523888
HG003	element	GIAB_v4.2.1	AllAutosomes	INDEL	deepvariant_vg_pangenome_aware_hap_32	2958	1789	1169	99.777	99.645	99.711	504501	502712	973020	447970	523881
HG003	element	GIAB_v4.2.1	AllAutosomes	INDEL	gatk_v3	7875	2247	5628	98.937	99.555	99.245	504501	502254	1003989	474534	523827
HG003	element	GIAB_v4.2.1	AllAutosomes	INDEL	gatk_v4.6	7981	2157	5824	98.901	99.572	99.235	504501	502344	1006117	476369	523924
HG003	element	GIAB_v4.2.1	AllAutosomes	INDEL	octopus_v0.7.4_bwa	5866	4219	1647	99.688	99.164	99.425	504501	500282	958244	431080	525517
HG003	element	GIAB_v4.2.1	AllAutosomes	INDEL	octopus_v0.7.4_vg	5802	4065	1737	99.671	99.194	99.432	504501	500436	965635	437955	525943
HG003	element	GIAB_v4.2.1	AllAutosomes	SNP	deepvariant_bwa	19861	14561	5300	99.84	99.562	99.701	3327496	3312935	3839301	519349	3314652
HG003	element	GIAB_v4.2.1	AllAutosomes	SNP	deepvariant_bwa_pangenome_aware	16911	13741	3170	99.904	99.587	99.745	3327496	3313755	3838834	520210	3315454
HG003	element	GIAB_v4.2.1	AllAutosomes	SNP	deepvariant_vg	16631	6686	9945	99.702	99.799	99.75	3327496	3320810	4012871	680345	3322581
HG003	element	GIAB_v4.2.1	AllAutosomes	SNP	deepvariant_vg_pangenome_aware	11826	7099	4727	99.858	99.787	99.822	3327496	3320397	3999715	672840	3322148
HG003	element	GIAB_v4.2.1	AllAutosomes	SNP	deepvariant_vg_pangenome_aware_hap_16	14005	7406	6599	99.802	99.777	99.789	3327496	3320090	4051793	723329	3321865
HG003	element	GIAB_v4.2.1	AllAutosomes	SNP	deepvariant_vg_pangenome_aware_hap_32	13080	7047	6033	99.819	99.788	99.803	3327496	3320449	4020706	692457	3322216
HG003	element	GIAB_v4.2.1	AllAutosomes	SNP	gatk_v3	111236	16723	94513	97.225	99.497	98.348	3327496	3310773	4076604	670501	3311590
HG003	element	GIAB_v4.2.1	AllAutosomes	SNP	gatk_v4.6	114038	16620	97418	97.142	99.501	98.307	3327496	3310876	4084188	675049	3311721
HG003	element	GIAB_v4.2.1	AllAutosomes	SNP	octopus_v0.7.4_bwa	39254	29377	9877	99.7	99.117	99.408	3327496	3298119	3734255	441163	3283215
HG003	element	GIAB_v4.2.1	AllAutosomes	SNP	octopus_v0.7.4_vg	29063	21008	8055	99.756	99.369	99.562	3327496	3306488	3738819	438823	3291941
HG003	element	GIAB_v4.2.1	AllHomopolymers_ge7bp_imperfectge11bp_slop5	All	deepvariant_bwa	845	469	376	99.886	99.853	99.869	319026	318557	676730	346670	329684
HG003	element	GIAB_v4.2.1	AllHomopolymers_ge7bp_imperfectge11bp_slop5	All	deepvariant_bwa_pangenome_aware	964	560	404	99.878	99.824	99.851	319026	318466	675498	345533	329561
HG003	element	GIAB_v4.2.1	AllHomopolymers_ge7bp_imperfectge11bp_slop5	All	deepvariant_vg	925	452	473	99.857	99.858	99.857	319026	318574	683032	352793	329766
HG003	element	GIAB_v4.2.1	AllHomopolymers_ge7bp_imperfectge11bp_slop5	All	deepvariant_vg_pangenome_aware	1007	550	457	99.862	99.828	99.845	319026	318476	681047	350953	329637
HG003	element	GIAB_v4.2.1	AllHomopolymers_ge7bp_imperfectge11bp_slop5	All	deepvariant_vg_pangenome_aware_hap_16	999	519	480	99.855	99.837	99.846	319026	318507	682310	352155	329675
HG003	element	GIAB_v4.2.1	AllHomopolymers_ge7bp_imperfectge11bp_slop5	All	deepvariant_vg_pangenome_aware_hap_32	997	522	475	99.856	99.836	99.846	319026	318504	682156	352004	329677
HG003	element	GIAB_v4.2.1	AllHomopolymers_ge7bp_imperfectge11bp_slop5	All	gatk_v3	6162	471	5691	98.302	99.852	99.071	319026	318555	697233	362048	329494
HG003	element	GIAB_v4.2.1	AllHomopolymers_ge7bp_imperfectge11bp_slop5	All	gatk_v4.6	6286	461	5825	98.263	99.855	99.053	319026	318565	697588	362257	329506
HG003	element	GIAB_v4.2.1	AllHomopolymers_ge7bp_imperfectge11bp_slop5	All	octopus_v0.7.4_bwa	3144	2494	650	99.799	99.218	99.508	319033	316539	636126	313083	322393
HG003	element	GIAB_v4.2.1	AllHomopolymers_ge7bp_imperfectge11bp_slop5	All	octopus_v0.7.4_vg	3407	2657	750	99.768	99.167	99.467	319034	316377	637936	314660	322526
HG003	element	GIAB_v4.2.1	AllHomopolymers_ge7bp_imperfectge11bp_slop5	INDEL	deepvariant_bwa	703	381	322	99.862	99.829	99.845	222705	222324	515284	282472	232490
HG003	element	GIAB_v4.2.1	AllHomopolymers_ge7bp_imperfectge11bp_slop5	INDEL	deepvariant_bwa_pangenome_aware	816	461	355	99.847	99.793	99.82	222705	222244	514382	281641	232386
HG003	element	GIAB_v4.2.1	AllHomopolymers_ge7bp_imperfectge11bp_slop5	INDEL	deepvariant_vg	750	382	368	99.842	99.828	99.835	222705	222323	518603	285691	232544
HG003	element	GIAB_v4.2.1	AllHomopolymers_ge7bp_imperfectge11bp_slop5	INDEL	deepvariant_vg_pangenome_aware	851	465	386	99.834	99.791	99.812	222705	222240	517286	284473	232427
HG003	element	GIAB_v4.2.1	AllHomopolymers_ge7bp_imperfectge11bp_slop5	INDEL	deepvariant_vg_pangenome_aware_hap_16	847	445	402	99.827	99.8	99.813	222705	222260	517621	284768	232451
HG003	element	GIAB_v4.2.1	AllHomopolymers_ge7bp_imperfectge11bp_slop5	INDEL	deepvariant_vg_pangenome_aware_hap_32	853	442	411	99.824	99.802	99.813	222705	222263	517855	284989	232455
HG003	element	GIAB_v4.2.1	AllHomopolymers_ge7bp_imperfectge11bp_slop5	INDEL	gatk_v3	1250	353	897	99.616	99.841	99.728	222705	222352	524206	290533	232776
HG003	element	GIAB_v4.2.1	AllHomopolymers_ge7bp_imperfectge11bp_slop5	INDEL	gatk_v4.6	1268	346	922	99.605	99.845	99.725	222705	222359	524380	290674	232784
HG003	element	GIAB_v4.2.1	AllHomopolymers_ge7bp_imperfectge11bp_slop5	INDEL	octopus_v0.7.4_bwa	1806	1338	468	99.803	99.399	99.601	222705	221367	504525	267111	236946
HG003	element	GIAB_v4.2.1	AllHomopolymers_ge7bp_imperfectge11bp_slop5	INDEL	octopus_v0.7.4_vg	1979	1468	511	99.785	99.341	99.563	222707	221239	505981	268540	236930
HG003	element	GIAB_v4.2.1	AllHomopolymers_ge7bp_imperfectge11bp_slop5	SNP	deepvariant_bwa	142	88	54	99.944	99.909	99.926	96321	96233	161446	64198	97194
HG003	element	GIAB_v4.2.1	AllHomopolymers_ge7bp_imperfectge11bp_slop5	SNP	deepvariant_bwa_pangenome_aware	148	99	49	99.95	99.897	99.923	96321	96222	161116	63892	97175
HG003	element	GIAB_v4.2.1	AllHomopolymers_ge7bp_imperfectge11bp_slop5	SNP	deepvariant_vg	175	70	105	99.892	99.927	99.909	96321	96251	164429	67102	97222
HG003	element	GIAB_v4.2.1	AllHomopolymers_ge7bp_imperfectge11bp_slop5	SNP	deepvariant_vg_pangenome_aware	156	85	71	99.927	99.912	99.919	96321	96236	163761	66480	97210
HG003	element	GIAB_v4.2.1	AllHomopolymers_ge7bp_imperfectge11bp_slop5	SNP	deepvariant_vg_pangenome_aware_hap_16	152	74	78	99.92	99.923	99.921	96321	96247	164689	67387	97224
HG003	element	GIAB_v4.2.1	AllHomopolymers_ge7bp_imperfectge11bp_slop5	SNP	deepvariant_vg_pangenome_aware_hap_32	144	80	64	99.934	99.917	99.925	96321	96241	164301	67015	97222
HG003	element	GIAB_v4.2.1	AllHomopolymers_ge7bp_imperfectge11bp_slop5	SNP	gatk_v3	4912	118	4794	95.277	99.877	97.523	96321	96203	173027	71515	96718
HG003	element	GIAB_v4.2.1	AllHomopolymers_ge7bp_imperfectge11bp_slop5	SNP	gatk_v4.6	5018	115	4903	95.175	99.881	97.471	96321	96206	173208	71583	96722
HG003	element	GIAB_v4.2.1	AllHomopolymers_ge7bp_imperfectge11bp_slop5	SNP	octopus_v0.7.4_bwa	1338	1156	182	99.787	98.8	99.291	96328	95172	131601	45972	85447
HG003	element	GIAB_v4.2.1	AllHomopolymers_ge7bp_imperfectge11bp_slop5	SNP	octopus_v0.7.4_vg	1428	1189	239	99.722	98.766	99.242	96327	95138	131955	46120	85596
HG003	element	GIAB_v4.2.1	AllTandemRepeats	All	deepvariant_bwa	1793	1264	529	99.708	99.259	99.483	170512	169248	540084	358687	180868
HG003	element	GIAB_v4.2.1	AllTandemRepeats	All	deepvariant_bwa_pangenome_aware	1739	1251	488	99.731	99.266	99.498	170512	169261	542289	360927	180874
HG003	element	GIAB_v4.2.1	AllTandemRepeats	All	deepvariant_vg	2129	1332	797	99.561	99.219	99.39	170512	169180	660481	478852	180832
HG003	element	GIAB_v4.2.1	AllTandemRepeats	All	deepvariant_vg_pangenome_aware	1953	1280	673	99.629	99.249	99.439	170512	169232	665326	483781	180872
HG003	element	GIAB_v4.2.1	AllTandemRepeats	All	deepvariant_vg_pangenome_aware_hap_16	1981	1263	718	99.605	99.259	99.432	170512	169249	717012	535389	180905
HG003	element	GIAB_v4.2.1	AllTandemRepeats	All	deepvariant_vg_pangenome_aware_hap_32	1894	1249	645	99.645	99.268	99.456	170512	169263	687329	505768	180916
HG003	element	GIAB_v4.2.1	AllTandemRepeats	All	gatk_v3	6351	1268	5083	97.264	99.256	98.25	170511	169243	600230	414427	180720
HG003	element	GIAB_v4.2.1	AllTandemRepeats	All	gatk_v4.6	6309	1177	5132	97.241	99.31	98.265	170511	169334	604908	418932	180844
HG003	element	GIAB_v4.2.1	AllTandemRepeats	All	octopus_v0.7.4_bwa	2838	2118	720	99.577	98.758	99.166	170514	168396	465875	295607	169548
HG003	element	GIAB_v4.2.1	AllTandemRepeats	All	octopus_v0.7.4_vg	3490	2489	1001	99.413	98.54	98.975	170515	168026	463785	293198	169586
HG003	element	GIAB_v4.2.1	AllTandemRepeats	INDEL	deepvariant_bwa	1322	943	379	99.65	99.037	99.343	97925	96982	228506	120204	107923
HG003	element	GIAB_v4.2.1	AllTandemRepeats	INDEL	deepvariant_bwa_pangenome_aware	1314	949	365	99.663	99.031	99.346	97925	96976	227916	119632	107919
HG003	element	GIAB_v4.2.1	AllTandemRepeats	INDEL	deepvariant_vg	1471	988	483	99.554	98.991	99.272	97925	96937	235887	127504	107900
HG003	element	GIAB_v4.2.1	AllTandemRepeats	INDEL	deepvariant_vg_pangenome_aware	1390	962	428	99.605	99.018	99.311	97925	96963	236162	127803	107931
HG003	element	GIAB_v4.2.1	AllTandemRepeats	INDEL	deepvariant_vg_pangenome_aware_hap_16	1382	941	441	99.593	99.039	99.315	97925	96984	237853	129465	107947
HG003	element	GIAB_v4.2.1	AllTandemRepeats	INDEL	deepvariant_vg_pangenome_aware_hap_32	1365	943	422	99.611	99.037	99.323	97925	96982	237582	129209	107951
HG003	element	GIAB_v4.2.1	AllTandemRepeats	INDEL	gatk_v3	1673	808	865	99.207	99.175	99.191	97924	97116	250812	141797	108150
HG003	element	GIAB_v4.2.1	AllTandemRepeats	INDEL	gatk_v4.6	1589	737	852	99.219	99.247	99.233	97924	97187	252361	143282	108227
HG003	element	GIAB_v4.2.1	AllTandemRepeats	INDEL	octopus_v0.7.4_bwa	1776	1363	413	99.59	98.608	99.097	97925	96562	231929	131137	100379
HG003	element	GIAB_v4.2.1	AllTandemRepeats	INDEL	octopus_v0.7.4_vg	2127	1622	505	99.5	98.344	98.919	97925	96303	235847	134857	100485
HG003	element	GIAB_v4.2.1	AllTandemRepeats	SNP	deepvariant_bwa	471	321	150	99.795	99.558	99.676	72587	72266	311578	238483	72945
HG003	element	GIAB_v4.2.1	AllTandemRepeats	SNP	deepvariant_bwa_pangenome_aware	425	302	123	99.832	99.584	99.708	72587	72285	314373	241295	72955
HG003	element	GIAB_v4.2.1	AllTandemRepeats	SNP	deepvariant_vg	658	344	314	99.571	99.526	99.548	72587	72243	424594	351348	72932
HG003	element	GIAB_v4.2.1	AllTandemRepeats	SNP	deepvariant_vg_pangenome_aware	563	318	245	99.665	99.562	99.613	72587	72269	429164	355978	72941
HG003	element	GIAB_v4.2.1	AllTandemRepeats	SNP	deepvariant_vg_pangenome_aware_hap_16	599	322	277	99.622	99.556	99.589	72587	72265	479159	405924	72958
HG003	element	GIAB_v4.2.1	AllTandemRepeats	SNP	deepvariant_vg_pangenome_aware_hap_32	529	306	223	99.695	99.578	99.636	72587	72281	449747	376559	72965
HG003	element	GIAB_v4.2.1	AllTandemRepeats	SNP	gatk_v3	4678	460	4218	94.507	99.366	96.876	72587	72127	349418	272630	72570
HG003	element	GIAB_v4.2.1	AllTandemRepeats	SNP	gatk_v4.6	4720	440	4280	94.434	99.394	96.851	72587	72147	352547	275650	72617
HG003	element	GIAB_v4.2.1	AllTandemRepeats	SNP	octopus_v0.7.4_bwa	1062	755	307	99.558	98.96	99.258	72589	71834	233946	164470	69169
HG003	element	GIAB_v4.2.1	AllTandemRepeats	SNP	octopus_v0.7.4_vg	1363	867	496	99.287	98.806	99.046	72590	71723	227938	158341	69101
HG003	element	GIAB_v4.2.1	AllTandemRepeats_201to10000bp_slop5	All	deepvariant_bwa	431	341	90	99.468	97.994	98.725	16997	16656	139212	122306	16816
HG003	element	GIAB_v4.2.1	AllTandemRepeats_201to10000bp_slop5	All	deepvariant_bwa_pangenome_aware	422	340	82	99.515	98	98.752	16997	16657	139455	122556	16817
HG003	element	GIAB_v4.2.1	AllTandemRepeats_201to10000bp_slop5	All	deepvariant_vg	587	366	221	98.701	97.847	98.272	16997	16631	157815	140799	16795
HG003	element	GIAB_v4.2.1	AllTandemRepeats_201to10000bp_slop5	All	deepvariant_vg_pangenome_aware	506	351	155	99.086	97.935	98.507	16997	16646	161771	144808	16808
HG003	element	GIAB_v4.2.1	AllTandemRepeats_201to10000bp_slop5	All	deepvariant_vg_pangenome_aware_hap_16	540	343	197	98.842	97.982	98.41	16997	16654	163469	146455	16817
HG003	element	GIAB_v4.2.1	AllTandemRepeats_201to10000bp_slop5	All	deepvariant_vg_pangenome_aware_hap_32	469	335	134	99.21	98.029	98.616	16997	16662	165984	149023	16827
HG003	element	GIAB_v4.2.1	AllTandemRepeats_201to10000bp_slop5	All	gatk_v3	1255	524	731	95.787	96.917	96.349	16997	16473	144671	127318	16622
HG003	element	GIAB_v4.2.1	AllTandemRepeats_201to10000bp_slop5	All	gatk_v4.6	1261	506	755	95.66	97.023	96.337	16997	16491	146487	129092	16640
HG003	element	GIAB_v4.2.1	AllTandemRepeats_201to10000bp_slop5	All	octopus_v0.7.4_bwa	615	485	130	99.22	97.147	98.173	16997	16512	140684	124028	16526
HG003	element	GIAB_v4.2.1	AllTandemRepeats_201to10000bp_slop5	All	octopus_v0.7.4_vg	832	578	254	98.48	96.599	97.53	16997	16419	141109	124397	16458
HG003	element	GIAB_v4.2.1	AllTandemRepeats_201to10000bp_slop5	INDEL	deepvariant_bwa	190	164	26	99.429	96.384	97.883	4536	4372	40726	36169	4531
HG003	element	GIAB_v4.2.1	AllTandemRepeats_201to10000bp_slop5	INDEL	deepvariant_bwa_pangenome_aware	197	172	25	99.45	96.208	97.802	4536	4364	40398	35850	4523
HG003	element	GIAB_v4.2.1	AllTandemRepeats_201to10000bp_slop5	INDEL	deepvariant_vg	215	169	46	98.994	96.274	97.615	4536	4367	44017	39445	4526
HG003	element	GIAB_v4.2.1	AllTandemRepeats_201to10000bp_slop5	INDEL	deepvariant_vg_pangenome_aware	204	164	40	99.125	96.384	97.735	4536	4372	44484	39914	4530
HG003	element	GIAB_v4.2.1	AllTandemRepeats_201to10000bp_slop5	INDEL	deepvariant_vg_pangenome_aware_hap_16	194	157	37	99.191	96.539	97.847	4536	4379	44726	40152	4537
HG003	element	GIAB_v4.2.1	AllTandemRepeats_201to10000bp_slop5	INDEL	deepvariant_vg_pangenome_aware_hap_32	189	158	31	99.322	96.517	97.899	4536	4378	45046	40476	4539
HG003	element	GIAB_v4.2.1	AllTandemRepeats_201to10000bp_slop5	INDEL	gatk_v3	262	191	71	98.449	95.789	97.101	4536	4345	48316	43738	4507
HG003	element	GIAB_v4.2.1	AllTandemRepeats_201to10000bp_slop5	INDEL	gatk_v4.6	264	185	79	98.28	95.922	97.087	4536	4351	49225	44633	4513
HG003	element	GIAB_v4.2.1	AllTandemRepeats_201to10000bp_slop5	INDEL	octopus_v0.7.4_bwa	210	174	36	99.195	96.164	97.656	4536	4362	48307	43837	4434
HG003	element	GIAB_v4.2.1	AllTandemRepeats_201to10000bp_slop5	INDEL	octopus_v0.7.4_vg	255	204	51	98.859	95.503	97.152	4536	4332	49903	45433	4419
HG003	element	GIAB_v4.2.1	AllTandemRepeats_201to10000bp_slop5	SNP	deepvariant_bwa	241	177	64	99.482	98.58	99.029	12461	12284	98486	86137	12285
HG003	element	GIAB_v4.2.1	AllTandemRepeats_201to10000bp_slop5	SNP	deepvariant_bwa_pangenome_aware	225	168	57	99.538	98.652	99.093	12461	12293	99057	86706	12294
HG003	element	GIAB_v4.2.1	AllTandemRepeats_201to10000bp_slop5	SNP	deepvariant_vg	372	197	175	98.594	98.419	98.506	12461	12264	113798	101354	12269
HG003	element	GIAB_v4.2.1	AllTandemRepeats_201to10000bp_slop5	SNP	deepvariant_vg_pangenome_aware	302	187	115	99.072	98.499	98.785	12461	12274	117287	104894	12278
HG003	element	GIAB_v4.2.1	AllTandemRepeats_201to10000bp_slop5	SNP	deepvariant_vg_pangenome_aware_hap_16	346	186	160	98.714	98.507	98.61	12461	12275	118743	106303	12280
HG003	element	GIAB_v4.2.1	AllTandemRepeats_201to10000bp_slop5	SNP	deepvariant_vg_pangenome_aware_hap_32	280	177	103	99.169	98.58	98.874	12461	12284	120938	108547	12288
HG003	element	GIAB_v4.2.1	AllTandemRepeats_201to10000bp_slop5	SNP	gatk_v3	993	333	660	94.834	97.328	96.065	12461	12128	96355	83580	12115
HG003	element	GIAB_v4.2.1	AllTandemRepeats_201to10000bp_slop5	SNP	gatk_v4.6	997	321	676	94.72	97.424	96.053	12461	12140	97262	84459	12127
HG003	element	GIAB_v4.2.1	AllTandemRepeats_201to10000bp_slop5	SNP	octopus_v0.7.4_bwa	405	311	94	99.229	97.504	98.359	12461	12150	92377	80191	12092
HG003	element	GIAB_v4.2.1	AllTandemRepeats_201to10000bp_slop5	SNP	octopus_v0.7.4_vg	577	374	203	98.342	96.999	97.666	12461	12087	91206	78964	12039
HG003	element	GIAB_v4.2.1	AllTandemRepeats_51to200bp_slop5	All	deepvariant_bwa	918	642	276	99.544	98.877	99.209	57150	56508	139391	78852	60263
HG003	element	GIAB_v4.2.1	AllTandemRepeats_51to200bp_slop5	All	deepvariant_bwa_pangenome_aware	875	622	253	99.582	98.912	99.246	57150	56528	139143	78606	60284
HG003	element	GIAB_v4.2.1	AllTandemRepeats_51to200bp_slop5	All	deepvariant_vg	1021	665	356	99.413	98.836	99.124	57150	56485	140859	80251	60252
HG003	element	GIAB_v4.2.1	AllTandemRepeats_51to200bp_slop5	All	deepvariant_vg_pangenome_aware	961	628	333	99.451	98.901	99.175	57150	56522	140827	80206	60288
HG003	element	GIAB_v4.2.1	AllTandemRepeats_51to200bp_slop5	All	deepvariant_vg_pangenome_aware_hap_16	947	631	316	99.479	98.896	99.187	57150	56519	141359	80753	60290
HG003	element	GIAB_v4.2.1	AllTandemRepeats_51to200bp_slop5	All	deepvariant_vg_pangenome_aware_hap_32	941	633	308	99.492	98.892	99.191	57150	56517	141485	80888	60289
HG003	element	GIAB_v4.2.1	AllTandemRepeats_51to200bp_slop5	All	gatk_v3	2661	497	2164	96.538	99.13	97.817	57150	56653	152207	89691	60352
HG003	element	GIAB_v4.2.1	AllTandemRepeats_51to200bp_slop5	All	gatk_v4.6	2609	449	2160	96.548	99.214	97.863	57150	56701	152596	90022	60414
HG003	element	GIAB_v4.2.1	AllTandemRepeats_51to200bp_slop5	All	octopus_v0.7.4_bwa	1243	880	363	99.364	98.46	98.91	57150	56270	131257	74226	56668
HG003	element	GIAB_v4.2.1	AllTandemRepeats_51to200bp_slop5	All	octopus_v0.7.4_vg	1477	1028	449	99.214	98.201	98.705	57150	56122	132888	75776	56663
HG003	element	GIAB_v4.2.1	AllTandemRepeats_51to200bp_slop5	INDEL	deepvariant_bwa	749	536	213	99.355	98.208	98.778	29906	29370	82247	49202	32832
HG003	element	GIAB_v4.2.1	AllTandemRepeats_51to200bp_slop5	INDEL	deepvariant_bwa_pangenome_aware	738	533	205	99.38	98.218	98.796	29906	29373	81910	48867	32838
HG003	element	GIAB_v4.2.1	AllTandemRepeats_51to200bp_slop5	INDEL	deepvariant_vg	822	559	263	99.205	98.131	98.665	29906	29347	82861	49780	32818
HG003	element	GIAB_v4.2.1	AllTandemRepeats_51to200bp_slop5	INDEL	deepvariant_vg_pangenome_aware	777	544	233	99.295	98.181	98.735	29906	29362	82615	49546	32836
HG003	element	GIAB_v4.2.1	AllTandemRepeats_51to200bp_slop5	INDEL	deepvariant_vg_pangenome_aware_hap_16	772	537	235	99.29	98.204	98.744	29906	29369	82942	49865	32842
HG003	element	GIAB_v4.2.1	AllTandemRepeats_51to200bp_slop5	INDEL	deepvariant_vg_pangenome_aware_hap_32	769	542	227	99.313	98.188	98.747	29906	29364	82965	49899	32839
HG003	element	GIAB_v4.2.1	AllTandemRepeats_51to200bp_slop5	INDEL	gatk_v3	835	410	425	98.729	98.629	98.679	29906	29496	91267	57835	33007
HG003	element	GIAB_v4.2.1	AllTandemRepeats_51to200bp_slop5	INDEL	gatk_v4.6	782	370	412	98.769	98.763	98.766	29906	29536	91597	58132	33053
HG003	element	GIAB_v4.2.1	AllTandemRepeats_51to200bp_slop5	INDEL	octopus_v0.7.4_bwa	864	636	228	99.269	97.873	98.566	29906	29270	85606	54404	30974
HG003	element	GIAB_v4.2.1	AllTandemRepeats_51to200bp_slop5	INDEL	octopus_v0.7.4_vg	1036	764	272	99.13	97.445	98.28	29906	29142	87108	55860	30976
HG003	element	GIAB_v4.2.1	AllTandemRepeats_51to200bp_slop5	SNP	deepvariant_bwa	169	106	63	99.771	99.611	99.691	27244	27138	57144	29650	27431
HG003	element	GIAB_v4.2.1	AllTandemRepeats_51to200bp_slop5	SNP	deepvariant_bwa_pangenome_aware	137	89	48	99.825	99.673	99.749	27244	27155	57233	29739	27446
HG003	element	GIAB_v4.2.1	AllTandemRepeats_51to200bp_slop5	SNP	deepvariant_vg	199	106	93	99.662	99.611	99.636	27244	27138	57998	30471	27434
HG003	element	GIAB_v4.2.1	AllTandemRepeats_51to200bp_slop5	SNP	deepvariant_vg_pangenome_aware	184	84	100	99.637	99.692	99.664	27244	27160	58212	30660	27452
HG003	element	GIAB_v4.2.1	AllTandemRepeats_51to200bp_slop5	SNP	deepvariant_vg_pangenome_aware_hap_16	175	94	81	99.706	99.655	99.68	27244	27150	58417	30888	27448
HG003	element	GIAB_v4.2.1	AllTandemRepeats_51to200bp_slop5	SNP	deepvariant_vg_pangenome_aware_hap_32	172	91	81	99.706	99.666	99.686	27244	27153	58520	30989	27450
HG003	element	GIAB_v4.2.1	AllTandemRepeats_51to200bp_slop5	SNP	gatk_v3	1826	87	1739	94.021	99.681	96.768	27244	27157	60940	31856	27345
HG003	element	GIAB_v4.2.1	AllTandemRepeats_51to200bp_slop5	SNP	gatk_v4.6	1827	79	1748	93.995	99.71	96.768	27244	27165	60999	31890	27361
HG003	element	GIAB_v4.2.1	AllTandemRepeats_51to200bp_slop5	SNP	octopus_v0.7.4_bwa	379	244	135	99.477	99.104	99.29	27244	27000	45651	19822	25694
HG003	element	GIAB_v4.2.1	AllTandemRepeats_51to200bp_slop5	SNP	octopus_v0.7.4_vg	441	264	177	99.316	99.031	99.173	27244	26980	45780	19916	25687
HG003	element	GIAB_v4.2.1	AllTandemRepeats_ge10001bp_slop5	All	deepvariant_bwa	0	0	0	100	100	100	471	471	115796	115325	471
HG003	element	GIAB_v4.2.1	AllTandemRepeats_ge10001bp_slop5	All	deepvariant_bwa_pangenome_aware	0	0	0	100	100	100	471	471	118112	117641	471
HG003	element	GIAB_v4.2.1	AllTandemRepeats_ge10001bp_slop5	All	deepvariant_vg	0	0	0	100	100	100	471	471	214863	214392	471
HG003	element	GIAB_v4.2.1	AllTandemRepeats_ge10001bp_slop5	All	deepvariant_vg_pangenome_aware	0	0	0	100	100	100	471	471	216083	215612	471
HG003	element	GIAB_v4.2.1	AllTandemRepeats_ge10001bp_slop5	All	deepvariant_vg_pangenome_aware_hap_16	0	0	0	100	100	100	471	471	265358	264887	471
HG003	element	GIAB_v4.2.1	AllTandemRepeats_ge10001bp_slop5	All	deepvariant_vg_pangenome_aware_hap_32	0	0	0	100	100	100	471	471	233123	232652	471
HG003	element	GIAB_v4.2.1	AllTandemRepeats_ge10001bp_slop5	All	gatk_v3	27	0	27	94.578	100	97.213	471	471	152473	151975	471
HG003	element	GIAB_v4.2.1	AllTandemRepeats_ge10001bp_slop5	All	gatk_v4.6	27	0	27	94.578	100	97.213	471	471	154861	154363	471
HG003	element	GIAB_v4.2.1	AllTandemRepeats_ge10001bp_slop5	All	octopus_v0.7.4_bwa	4	3	1	99.787	99.363	99.575	471	468	58458	57989	468
HG003	element	GIAB_v4.2.1	AllTandemRepeats_ge10001bp_slop5	All	octopus_v0.7.4_vg	2	2	0	100	99.575	99.787	471	469	53640	53171	469
HG003	element	GIAB_v4.2.1	AllTandemRepeats_ge10001bp_slop5	INDEL	deepvariant_bwa	0	0	0	100	100	100	18	18	4104	4086	18
HG003	element	GIAB_v4.2.1	AllTandemRepeats_ge10001bp_slop5	INDEL	deepvariant_bwa_pangenome_aware	0	0	0	100	100	100	18	18	4235	4217	18
HG003	element	GIAB_v4.2.1	AllTandemRepeats_ge10001bp_slop5	INDEL	deepvariant_vg	0	0	0	100	100	100	18	18	6877	6859	18
HG003	element	GIAB_v4.2.1	AllTandemRepeats_ge10001bp_slop5	INDEL	deepvariant_vg_pangenome_aware	0	0	0	100	100	100	18	18	7017	6999	18
HG003	element	GIAB_v4.2.1	AllTandemRepeats_ge10001bp_slop5	INDEL	deepvariant_vg_pangenome_aware_hap_16	0	0	0	100	100	100	18	18	8044	8026	18
HG003	element	GIAB_v4.2.1	AllTandemRepeats_ge10001bp_slop5	INDEL	deepvariant_vg_pangenome_aware_hap_32	0	0	0	100	100	100	18	18	7464	7446	18
HG003	element	GIAB_v4.2.1	AllTandemRepeats_ge10001bp_slop5	INDEL	gatk_v3	1	0	1	94.737	100	97.297	18	18	7438	7419	18
HG003	element	GIAB_v4.2.1	AllTandemRepeats_ge10001bp_slop5	INDEL	gatk_v4.6	1	0	1	94.737	100	97.297	18	18	7733	7714	18
HG003	element	GIAB_v4.2.1	AllTandemRepeats_ge10001bp_slop5	INDEL	octopus_v0.7.4_bwa	0	0	0	100	100	100	18	18	2652	2635	17
HG003	element	GIAB_v4.2.1	AllTandemRepeats_ge10001bp_slop5	INDEL	octopus_v0.7.4_vg	0	0	0	100	100	100	18	18	2746	2729	17
HG003	element	GIAB_v4.2.1	AllTandemRepeats_ge10001bp_slop5	SNP	deepvariant_bwa	0	0	0	100	100	100	453	453	111692	111239	453
HG003	element	GIAB_v4.2.1	AllTandemRepeats_ge10001bp_slop5	SNP	deepvariant_bwa_pangenome_aware	0	0	0	100	100	100	453	453	113877	113424	453
HG003	element	GIAB_v4.2.1	AllTandemRepeats_ge10001bp_slop5	SNP	deepvariant_vg	0	0	0	100	100	100	453	453	207986	207533	453
HG003	element	GIAB_v4.2.1	AllTandemRepeats_ge10001bp_slop5	SNP	deepvariant_vg_pangenome_aware	0	0	0	100	100	100	453	453	209066	208613	453
HG003	element	GIAB_v4.2.1	AllTandemRepeats_ge10001bp_slop5	SNP	deepvariant_vg_pangenome_aware_hap_16	0	0	0	100	100	100	453	453	257314	256861	453
HG003	element	GIAB_v4.2.1	AllTandemRepeats_ge10001bp_slop5	SNP	deepvariant_vg_pangenome_aware_hap_32	0	0	0	100	100	100	453	453	225659	225206	453
HG003	element	GIAB_v4.2.1	AllTandemRepeats_ge10001bp_slop5	SNP	gatk_v3	26	0	26	94.572	100	97.21	453	453	145035	144556	453
HG003	element	GIAB_v4.2.1	AllTandemRepeats_ge10001bp_slop5	SNP	gatk_v4.6	26	0	26	94.572	100	97.21	453	453	147128	146649	453
HG003	element	GIAB_v4.2.1	AllTandemRepeats_ge10001bp_slop5	SNP	octopus_v0.7.4_bwa	4	3	1	99.779	99.338	99.558	453	450	55806	55354	451
HG003	element	GIAB_v4.2.1	AllTandemRepeats_ge10001bp_slop5	SNP	octopus_v0.7.4_vg	2	2	0	100	99.558	99.779	453	451	50894	50442	452
HG003	element	GIAB_v4.2.1	AllTandemRepeats_ge101bp_slop5	All	deepvariant_bwa	862	652	210	99.437	98.23	98.83	36840	36188	309367	272064	37093
HG003	element	GIAB_v4.2.1	AllTandemRepeats_ge101bp_slop5	All	deepvariant_bwa_pangenome_aware	831	633	198	99.469	98.282	98.872	36840	36207	311788	274477	37113
HG003	element	GIAB_v4.2.1	AllTandemRepeats_ge101bp_slop5	All	deepvariant_vg	1046	685	361	99.036	98.141	98.586	36840	36155	427590	390158	37071
HG003	element	GIAB_v4.2.1	AllTandemRepeats_ge101bp_slop5	All	deepvariant_vg_pangenome_aware	957	654	303	99.19	98.225	98.705	36840	36186	432881	395478	37100
HG003	element	GIAB_v4.2.1	AllTandemRepeats_ge101bp_slop5	All	deepvariant_vg_pangenome_aware_hap_16	974	645	329	99.121	98.249	98.683	36840	36195	484152	446709	37114
HG003	element	GIAB_v4.2.1	AllTandemRepeats_ge101bp_slop5	All	deepvariant_vg_pangenome_aware_hap_32	891	634	257	99.313	98.279	98.793	36840	36206	454549	417166	37126
HG003	element	GIAB_v4.2.1	AllTandemRepeats_ge101bp_slop5	All	gatk_v3	2399	769	1630	95.775	97.913	96.832	36840	36071	358665	320085	36950
HG003	element	GIAB_v4.2.1	AllTandemRepeats_ge101bp_slop5	All	gatk_v4.6	2370	727	1643	95.748	98.027	96.874	36840	36113	363150	324510	36997
HG003	element	GIAB_v4.2.1	AllTandemRepeats_ge101bp_slop5	All	octopus_v0.7.4_bwa	1160	865	295	99.189	97.652	98.414	36840	35975	253360	216972	36093
HG003	element	GIAB_v4.2.1	AllTandemRepeats_ge101bp_slop5	All	octopus_v0.7.4_vg	1470	1008	462	98.734	97.264	97.993	36840	35832	249790	213293	36035
HG003	element	GIAB_v4.2.1	AllTandemRepeats_ge101bp_slop5	INDEL	deepvariant_bwa	531	416	115	99.188	96.95	98.056	13638	13222	74780	60623	14042
HG003	element	GIAB_v4.2.1	AllTandemRepeats_ge101bp_slop5	INDEL	deepvariant_bwa_pangenome_aware	539	424	115	99.187	96.891	98.026	13638	13214	74339	60190	14034
HG003	element	GIAB_v4.2.1	AllTandemRepeats_ge101bp_slop5	INDEL	deepvariant_vg	581	430	151	98.936	96.847	97.88	13638	13208	81016	66829	14036
HG003	element	GIAB_v4.2.1	AllTandemRepeats_ge101bp_slop5	INDEL	deepvariant_vg_pangenome_aware	564	421	143	98.992	96.913	97.941	13638	13217	81508	67319	14046
HG003	element	GIAB_v4.2.1	AllTandemRepeats_ge101bp_slop5	INDEL	deepvariant_vg_pangenome_aware_hap_16	545	410	135	99.049	96.994	98.011	13638	13228	82951	68756	14060
HG003	element	GIAB_v4.2.1	AllTandemRepeats_ge101bp_slop5	INDEL	deepvariant_vg_pangenome_aware_hap_32	535	414	121	99.147	96.964	98.043	13638	13224	82707	68528	14058
HG003	element	GIAB_v4.2.1	AllTandemRepeats_ge101bp_slop5	INDEL	gatk_v3	631	393	238	98.339	97.118	97.725	13638	13245	91280	76948	14094
HG003	element	GIAB_v4.2.1	AllTandemRepeats_ge101bp_slop5	INDEL	gatk_v4.6	606	366	240	98.329	97.316	97.82	13638	13272	92749	78386	14123
HG003	element	GIAB_v4.2.1	AllTandemRepeats_ge101bp_slop5	INDEL	octopus_v0.7.4_bwa	572	444	128	99.079	96.744	97.898	13638	13194	84736	70838	13770
HG003	element	GIAB_v4.2.1	AllTandemRepeats_ge101bp_slop5	INDEL	octopus_v0.7.4_vg	677	512	165	98.814	96.246	97.513	13638	13126	87172	73257	13750
HG003	element	GIAB_v4.2.1	AllTandemRepeats_ge101bp_slop5	SNP	deepvariant_bwa	331	236	95	99.59	98.983	99.286	23202	22966	234587	211441	23051
HG003	element	GIAB_v4.2.1	AllTandemRepeats_ge101bp_slop5	SNP	deepvariant_bwa_pangenome_aware	292	209	83	99.642	99.099	99.37	23202	22993	237449	214287	23079
HG003	element	GIAB_v4.2.1	AllTandemRepeats_ge101bp_slop5	SNP	deepvariant_vg	465	255	210	99.097	98.901	98.999	23202	22947	346574	323329	23035
HG003	element	GIAB_v4.2.1	AllTandemRepeats_ge101bp_slop5	SNP	deepvariant_vg_pangenome_aware	393	233	160	99.311	98.996	99.153	23202	22969	351373	328159	23054
HG003	element	GIAB_v4.2.1	AllTandemRepeats_ge101bp_slop5	SNP	deepvariant_vg_pangenome_aware_hap_16	429	235	194	99.166	98.987	99.076	23202	22967	401201	377953	23054
HG003	element	GIAB_v4.2.1	AllTandemRepeats_ge101bp_slop5	SNP	deepvariant_vg_pangenome_aware_hap_32	356	220	136	99.414	99.052	99.233	23202	22982	371842	348638	23068
HG003	element	GIAB_v4.2.1	AllTandemRepeats_ge101bp_slop5	SNP	gatk_v3	1768	376	1392	94.259	98.379	96.275	23202	22826	267385	243137	22856
HG003	element	GIAB_v4.2.1	AllTandemRepeats_ge101bp_slop5	SNP	gatk_v4.6	1764	361	1403	94.221	98.444	96.286	23202	22841	270401	246124	22874
HG003	element	GIAB_v4.2.1	AllTandemRepeats_ge101bp_slop5	SNP	octopus_v0.7.4_bwa	588	421	167	99.257	98.186	98.719	23202	22781	168624	146134	22323
HG003	element	GIAB_v4.2.1	AllTandemRepeats_ge101bp_slop5	SNP	octopus_v0.7.4_vg	793	496	297	98.685	97.862	98.272	23202	22706	162618	140036	22285
HG003	element	GIAB_v4.2.1	AllTandemRepeats_le50bp_slop5	All	deepvariant_bwa	444	281	163	99.842	99.707	99.774	95894	95613	145689	42208	103318
HG003	element	GIAB_v4.2.1	AllTandemRepeats_le50bp_slop5	All	deepvariant_bwa_pangenome_aware	442	289	153	99.852	99.699	99.775	95894	95605	145583	42128	103302
HG003	element	GIAB_v4.2.1	AllTandemRepeats_le50bp_slop5	All	deepvariant_vg	521	301	220	99.788	99.686	99.737	95894	95593	146948	43414	103314
HG003	element	GIAB_v4.2.1	AllTandemRepeats_le50bp_slop5	All	deepvariant_vg_pangenome_aware	486	301	185	99.821	99.686	99.753	95894	95593	146651	43161	103305
HG003	element	GIAB_v4.2.1	AllTandemRepeats_le50bp_slop5	All	deepvariant_vg_pangenome_aware_hap_16	494	289	205	99.802	99.699	99.75	95894	95605	146831	43299	103327
HG003	element	GIAB_v4.2.1	AllTandemRepeats_le50bp_slop5	All	deepvariant_vg_pangenome_aware_hap_32	484	281	203	99.804	99.707	99.755	95894	95613	146743	43211	103329
HG003	element	GIAB_v4.2.1	AllTandemRepeats_le50bp_slop5	All	gatk_v3	2411	247	2164	97.948	99.742	98.837	95893	95646	150892	45453	103275
HG003	element	GIAB_v4.2.1	AllTandemRepeats_le50bp_slop5	All	gatk_v4.6	2415	222	2193	97.922	99.768	98.836	95893	95671	150977	45465	103319
HG003	element	GIAB_v4.2.1	AllTandemRepeats_le50bp_slop5	All	octopus_v0.7.4_bwa	976	750	226	99.765	99.218	99.491	95896	95146	135487	39375	95886
HG003	element	GIAB_v4.2.1	AllTandemRepeats_le50bp_slop5	All	octopus_v0.7.4_vg	1179	881	298	99.691	99.081	99.385	95897	95016	136157	39863	95996
HG003	element	GIAB_v4.2.1	AllTandemRepeats_le50bp_slop5	INDEL	deepvariant_bwa	383	243	140	99.802	99.617	99.709	63465	63222	101433	30751	70542
HG003	element	GIAB_v4.2.1	AllTandemRepeats_le50bp_slop5	INDEL	deepvariant_bwa_pangenome_aware	379	244	135	99.809	99.616	99.712	63465	63221	101377	30702	70540
HG003	element	GIAB_v4.2.1	AllTandemRepeats_le50bp_slop5	INDEL	deepvariant_vg	434	260	174	99.754	99.59	99.672	63465	63205	102136	31424	70538
HG003	element	GIAB_v4.2.1	AllTandemRepeats_le50bp_slop5	INDEL	deepvariant_vg_pangenome_aware	409	254	155	99.781	99.6	99.69	63465	63211	102052	31350	70547
HG003	element	GIAB_v4.2.1	AllTandemRepeats_le50bp_slop5	INDEL	deepvariant_vg_pangenome_aware_hap_16	416	247	169	99.761	99.611	99.686	63465	63218	102146	31427	70550
HG003	element	GIAB_v4.2.1	AllTandemRepeats_le50bp_slop5	INDEL	deepvariant_vg_pangenome_aware_hap_32	407	243	164	99.768	99.617	99.692	63465	63222	102113	31394	70555
HG003	element	GIAB_v4.2.1	AllTandemRepeats_le50bp_slop5	INDEL	gatk_v3	578	207	371	99.477	99.674	99.575	63464	63257	103804	32815	70618
HG003	element	GIAB_v4.2.1	AllTandemRepeats_le50bp_slop5	INDEL	gatk_v4.6	545	182	363	99.489	99.713	99.601	63464	63282	103819	32813	70643
HG003	element	GIAB_v4.2.1	AllTandemRepeats_le50bp_slop5	INDEL	octopus_v0.7.4_bwa	702	553	149	99.771	99.129	99.449	63465	62912	95375	30272	64954
HG003	element	GIAB_v4.2.1	AllTandemRepeats_le50bp_slop5	INDEL	octopus_v0.7.4_vg	836	654	182	99.721	98.97	99.344	63465	62811	96099	30844	65073
HG003	element	GIAB_v4.2.1	AllTandemRepeats_le50bp_slop5	SNP	deepvariant_bwa	61	38	23	99.93	99.883	99.906	32429	32391	44256	11457	32776
HG003	element	GIAB_v4.2.1	AllTandemRepeats_le50bp_slop5	SNP	deepvariant_bwa_pangenome_aware	63	45	18	99.945	99.861	99.903	32429	32384	44206	11426	32762
HG003	element	GIAB_v4.2.1	AllTandemRepeats_le50bp_slop5	SNP	deepvariant_vg	87	41	46	99.86	99.874	99.867	32429	32388	44812	11990	32776
HG003	element	GIAB_v4.2.1	AllTandemRepeats_le50bp_slop5	SNP	deepvariant_vg_pangenome_aware	77	47	30	99.909	99.855	99.882	32429	32382	44599	11811	32758
HG003	element	GIAB_v4.2.1	AllTandemRepeats_le50bp_slop5	SNP	deepvariant_vg_pangenome_aware_hap_16	78	42	36	99.89	99.87	99.88	32429	32387	44685	11872	32777
HG003	element	GIAB_v4.2.1	AllTandemRepeats_le50bp_slop5	SNP	deepvariant_vg_pangenome_aware_hap_32	77	38	39	99.881	99.883	99.882	32429	32391	44630	11817	32774
HG003	element	GIAB_v4.2.1	AllTandemRepeats_le50bp_slop5	SNP	gatk_v3	1833	40	1793	94.795	99.877	97.27	32429	32389	47088	12638	32657
HG003	element	GIAB_v4.2.1	AllTandemRepeats_le50bp_slop5	SNP	gatk_v4.6	1870	40	1830	94.697	99.877	97.218	32429	32389	47158	12652	32676
HG003	element	GIAB_v4.2.1	AllTandemRepeats_le50bp_slop5	SNP	octopus_v0.7.4_bwa	274	197	77	99.752	99.393	99.572	32431	32234	40112	9103	30932
HG003	element	GIAB_v4.2.1	AllTandemRepeats_le50bp_slop5	SNP	octopus_v0.7.4_vg	343	227	116	99.626	99.3	99.463	32432	32205	40058	9019	30923
HG003	element	GIAB_v4.2.1	AllTandemRepeatsandHomopolymers_slop5	All	deepvariant_bwa	2633	1728	905	99.823	99.647	99.735	489136	487408	1213990	702950	510135
HG003	element	GIAB_v4.2.1	AllTandemRepeatsandHomopolymers_slop5	All	deepvariant_bwa_pangenome_aware	2695	1804	891	99.826	99.631	99.728	489136	487332	1214966	704055	510020
HG003	element	GIAB_v4.2.1	AllTandemRepeatsandHomopolymers_slop5	All	deepvariant_vg	3046	1778	1268	99.752	99.637	99.694	489136	487358	1340670	829220	510182
HG003	element	GIAB_v4.2.1	AllTandemRepeatsandHomopolymers_slop5	All	deepvariant_vg_pangenome_aware	2952	1823	1129	99.779	99.627	99.703	489136	487313	1343530	832307	510094
HG003	element	GIAB_v4.2.1	AllTandemRepeatsandHomopolymers_slop5	All	deepvariant_vg_pangenome_aware_hap_16	2970	1775	1195	99.766	99.637	99.701	489136	487361	1396468	885108	510165
HG003	element	GIAB_v4.2.1	AllTandemRepeatsandHomopolymers_slop5	All	deepvariant_vg_pangenome_aware_hap_32	2880	1763	1117	99.782	99.64	99.711	489136	487373	1366645	855349	510179
HG003	element	GIAB_v4.2.1	AllTandemRepeatsandHomopolymers_slop5	All	gatk_v3	12493	1733	10760	97.933	99.646	98.782	489135	487402	1294146	773589	509797
HG003	element	GIAB_v4.2.1	AllTandemRepeatsandHomopolymers_slop5	All	gatk_v4.6	12573	1633	10940	97.9	99.666	98.775	489135	487502	1299150	778278	509932
HG003	element	GIAB_v4.2.1	AllTandemRepeatsandHomopolymers_slop5	All	octopus_v0.7.4_bwa	5974	4606	1368	99.722	99.058	99.389	489142	484536	1099163	606268	491527
HG003	element	GIAB_v4.2.1	AllTandemRepeatsandHomopolymers_slop5	All	octopus_v0.7.4_vg	6884	5137	1747	99.646	98.95	99.297	489143	484006	1098870	605431	491692
HG003	element	GIAB_v4.2.1	AllTandemRepeatsandHomopolymers_slop5	INDEL	deepvariant_bwa	2020	1319	701	99.794	99.588	99.691	320228	318909	740966	400269	339996
HG003	element	GIAB_v4.2.1	AllTandemRepeatsandHomopolymers_slop5	INDEL	deepvariant_bwa_pangenome_aware	2122	1403	719	99.789	99.562	99.675	320228	318825	739477	398868	339890
HG003	element	GIAB_v4.2.1	AllTandemRepeatsandHomopolymers_slop5	INDEL	deepvariant_vg	2213	1364	849	99.751	99.574	99.662	320228	318864	751647	410770	340028
HG003	element	GIAB_v4.2.1	AllTandemRepeatsandHomopolymers_slop5	INDEL	deepvariant_vg_pangenome_aware	2233	1420	813	99.761	99.557	99.659	320228	318808	750605	409849	339943
HG003	element	GIAB_v4.2.1	AllTandemRepeatsandHomopolymers_slop5	INDEL	deepvariant_vg_pangenome_aware_hap_16	2219	1379	840	99.754	99.569	99.661	320228	318849	752620	411797	339983
HG003	element	GIAB_v4.2.1	AllTandemRepeatsandHomopolymers_slop5	INDEL	deepvariant_vg_pangenome_aware_hap_32	2207	1377	830	99.756	99.57	99.663	320228	318851	752597	411775	339992
HG003	element	GIAB_v4.2.1	AllTandemRepeatsandHomopolymers_slop5	INDEL	gatk_v3	2903	1155	1748	99.489	99.639	99.564	320227	319072	771701	429444	340509
HG003	element	GIAB_v4.2.1	AllTandemRepeatsandHomopolymers_slop5	INDEL	gatk_v4.6	2835	1078	1757	99.487	99.663	99.575	320227	319149	773395	431045	340593
HG003	element	GIAB_v4.2.1	AllTandemRepeatsandHomopolymers_slop5	INDEL	octopus_v0.7.4_bwa	3574	2695	879	99.74	99.158	99.448	320228	317533	733618	395828	336911
HG003	element	GIAB_v4.2.1	AllTandemRepeatsandHomopolymers_slop5	INDEL	octopus_v0.7.4_vg	4093	3081	1012	99.701	99.038	99.368	320230	317149	738978	400971	336995
HG003	element	GIAB_v4.2.1	AllTandemRepeatsandHomopolymers_slop5	SNP	deepvariant_bwa	613	409	204	99.88	99.758	99.819	168908	168499	473024	302681	170139
HG003	element	GIAB_v4.2.1	AllTandemRepeatsandHomopolymers_slop5	SNP	deepvariant_bwa_pangenome_aware	573	401	172	99.899	99.763	99.831	168908	168507	475489	305187	170130
HG003	element	GIAB_v4.2.1	AllTandemRepeatsandHomopolymers_slop5	SNP	deepvariant_vg	833	414	419	99.754	99.755	99.754	168908	168494	589023	418450	170154
HG003	element	GIAB_v4.2.1	AllTandemRepeatsandHomopolymers_slop5	SNP	deepvariant_vg_pangenome_aware	719	403	316	99.815	99.761	99.788	168908	168505	592925	422458	170151
HG003	element	GIAB_v4.2.1	AllTandemRepeatsandHomopolymers_slop5	SNP	deepvariant_vg_pangenome_aware_hap_16	751	396	355	99.792	99.766	99.779	168908	168512	643848	473311	170182
HG003	element	GIAB_v4.2.1	AllTandemRepeatsandHomopolymers_slop5	SNP	deepvariant_vg_pangenome_aware_hap_32	673	386	287	99.832	99.771	99.801	168908	168522	614048	443574	170187
HG003	element	GIAB_v4.2.1	AllTandemRepeatsandHomopolymers_slop5	SNP	gatk_v3	9590	578	9012	94.946	99.658	97.245	168908	168330	522445	344145	169288
HG003	element	GIAB_v4.2.1	AllTandemRepeatsandHomopolymers_slop5	SNP	gatk_v4.6	9738	555	9183	94.856	99.671	97.204	168908	168353	525755	347233	169339
HG003	element	GIAB_v4.2.1	AllTandemRepeatsandHomopolymers_slop5	SNP	octopus_v0.7.4_bwa	2400	1911	489	99.685	98.869	99.275	168914	167003	365545	210440	154616
HG003	element	GIAB_v4.2.1	AllTandemRepeatsandHomopolymers_slop5	SNP	octopus_v0.7.4_vg	2791	2056	735	99.527	98.783	99.154	168913	166857	359892	204460	154697
HG003	element	GIAB_v4.2.1	BadPromoters	All	deepvariant_bwa	2	2	0	100	99.187	99.592	246	244	471	224	247
HG003	element	GIAB_v4.2.1	BadPromoters	All	deepvariant_bwa_pangenome_aware	1	1	0	100	99.593	99.796	246	245	471	223	248
HG003	element	GIAB_v4.2.1	BadPromoters	All	deepvariant_vg	2	2	0	100	99.187	99.592	246	244	478	231	247
HG003	element	GIAB_v4.2.1	BadPromoters	All	deepvariant_vg_pangenome_aware	1	1	0	100	99.593	99.796	246	245	474	226	248
HG003	element	GIAB_v4.2.1	BadPromoters	All	deepvariant_vg_pangenome_aware_hap_16	1	1	0	100	99.593	99.796	246	245	482	234	248
HG003	element	GIAB_v4.2.1	BadPromoters	All	deepvariant_vg_pangenome_aware_hap_32	1	1	0	100	99.593	99.796	246	245	480	232	248
HG003	element	GIAB_v4.2.1	BadPromoters	All	gatk_v3	31	3	28	89.781	98.78	94.066	246	243	549	275	246
HG003	element	GIAB_v4.2.1	BadPromoters	All	gatk_v4.6	29	2	27	90.146	99.187	94.451	246	244	553	279	247
HG003	element	GIAB_v4.2.1	BadPromoters	All	octopus_v0.7.4_bwa	6	5	1	99.59	97.967	98.772	246	241	495	251	243
HG003	element	GIAB_v4.2.1	BadPromoters	All	octopus_v0.7.4_vg	9	7	2	99.177	97.154	98.155	246	239	482	239	241
HG003	element	GIAB_v4.2.1	BadPromoters	INDEL	deepvariant_bwa	1	1	0	100	98.592	99.291	71	70	184	112	72
HG003	element	GIAB_v4.2.1	BadPromoters	INDEL	deepvariant_bwa_pangenome_aware	1	1	0	100	98.592	99.291	71	70	185	113	72
HG003	element	GIAB_v4.2.1	BadPromoters	INDEL	deepvariant_vg	1	1	0	100	98.592	99.291	71	70	183	111	72
HG003	element	GIAB_v4.2.1	BadPromoters	INDEL	deepvariant_vg_pangenome_aware	1	1	0	100	98.592	99.291	71	70	183	111	72
HG003	element	GIAB_v4.2.1	BadPromoters	INDEL	deepvariant_vg_pangenome_aware_hap_16	1	1	0	100	98.592	99.291	71	70	187	115	72
HG003	element	GIAB_v4.2.1	BadPromoters	INDEL	deepvariant_vg_pangenome_aware_hap_32	1	1	0	100	98.592	99.291	71	70	186	114	72
HG003	element	GIAB_v4.2.1	BadPromoters	INDEL	gatk_v3	4	3	1	98.592	95.775	97.163	71	68	199	128	70
HG003	element	GIAB_v4.2.1	BadPromoters	INDEL	gatk_v4.6	2	2	0	100	97.183	98.571	71	69	201	130	71
HG003	element	GIAB_v4.2.1	BadPromoters	INDEL	octopus_v0.7.4_bwa	1	1	0	100	98.592	99.291	71	70	203	131	72
HG003	element	GIAB_v4.2.1	BadPromoters	INDEL	octopus_v0.7.4_vg	2	2	0	100	97.183	98.571	71	69	194	123	71
HG003	element	GIAB_v4.2.1	BadPromoters	SNP	deepvariant_bwa	1	1	0	100	99.429	99.714	175	174	287	112	175
HG003	element	GIAB_v4.2.1	BadPromoters	SNP	deepvariant_bwa_pangenome_aware	0	0	0	100	100	100	175	175	286	110	176
HG003	element	GIAB_v4.2.1	BadPromoters	SNP	deepvariant_vg	1	1	0	100	99.429	99.714	175	174	295	120	175
HG003	element	GIAB_v4.2.1	BadPromoters	SNP	deepvariant_vg_pangenome_aware	0	0	0	100	100	100	175	175	291	115	176
HG003	element	GIAB_v4.2.1	BadPromoters	SNP	deepvariant_vg_pangenome_aware_hap_16	0	0	0	100	100	100	175	175	295	119	176
HG003	element	GIAB_v4.2.1	BadPromoters	SNP	deepvariant_vg_pangenome_aware_hap_32	0	0	0	100	100	100	175	175	294	118	176
HG003	element	GIAB_v4.2.1	BadPromoters	SNP	gatk_v3	27	0	27	86.7	100	92.876	175	175	350	147	176
HG003	element	GIAB_v4.2.1	BadPromoters	SNP	gatk_v4.6	27	0	27	86.7	100	92.876	175	175	352	149	176
HG003	element	GIAB_v4.2.1	BadPromoters	SNP	octopus_v0.7.4_bwa	5	4	1	99.419	97.714	98.559	175	171	292	120	171
HG003	element	GIAB_v4.2.1	BadPromoters	SNP	octopus_v0.7.4_vg	7	5	2	98.837	97.143	97.983	175	170	288	116	170
HG003	element	GIAB_v4.2.1	CMRGv1.00_duplicationinKMT2C	All	deepvariant_bwa	0	0	0	100	100	100	1	1	17	16	1
HG003	element	GIAB_v4.2.1	CMRGv1.00_duplicationinKMT2C	All	deepvariant_bwa_pangenome_aware	0	0	0	100	100	100	1	1	16	15	1
HG003	element	GIAB_v4.2.1	CMRGv1.00_duplicationinKMT2C	All	deepvariant_vg	0	0	0	100	100	100	1	1	19	18	1
HG003	element	GIAB_v4.2.1	CMRGv1.00_duplicationinKMT2C	All	deepvariant_vg_pangenome_aware	0	0	0	100	100	100	1	1	19	18	1
HG003	element	GIAB_v4.2.1	CMRGv1.00_duplicationinKMT2C	All	deepvariant_vg_pangenome_aware_hap_16	0	0	0	100	100	100	1	1	19	18	1
HG003	element	GIAB_v4.2.1	CMRGv1.00_duplicationinKMT2C	All	deepvariant_vg_pangenome_aware_hap_32	0	0	0	100	100	100	1	1	19	18	1
HG003	element	GIAB_v4.2.1	CMRGv1.00_duplicationinKMT2C	All	gatk_v3	1	0	1	50	100	66.667	1	1	430	428	1
HG003	element	GIAB_v4.2.1	CMRGv1.00_duplicationinKMT2C	All	gatk_v4.6	1	0	1	50	100	66.667	1	1	427	425	1
HG003	element	GIAB_v4.2.1	CMRGv1.00_duplicationinKMT2C	All	octopus_v0.7.4_bwa	0	0	0	100	100	100	1	1	30	29	1
HG003	element	GIAB_v4.2.1	CMRGv1.00_duplicationinKMT2C	All	octopus_v0.7.4_vg	0	0	0	100	100	100	1	1	19	18	1
HG003	element	GIAB_v4.2.1	CMRGv1.00_duplicationinKMT2C	INDEL	deepvariant_bwa	0	0	0	0	0	0	0	0	7	7	0
HG003	element	GIAB_v4.2.1	CMRGv1.00_duplicationinKMT2C	INDEL	deepvariant_bwa_pangenome_aware	0	0	0	0	0	0	0	0	6	6	0
HG003	element	GIAB_v4.2.1	CMRGv1.00_duplicationinKMT2C	INDEL	deepvariant_vg	0	0	0	0	0	0	0	0	8	8	0
HG003	element	GIAB_v4.2.1	CMRGv1.00_duplicationinKMT2C	INDEL	deepvariant_vg_pangenome_aware	0	0	0	0	0	0	0	0	8	8	0
HG003	element	GIAB_v4.2.1	CMRGv1.00_duplicationinKMT2C	INDEL	deepvariant_vg_pangenome_aware_hap_16	0	0	0	0	0	0	0	0	8	8	0
HG003	element	GIAB_v4.2.1	CMRGv1.00_duplicationinKMT2C	INDEL	deepvariant_vg_pangenome_aware_hap_32	0	0	0	0	0	0	0	0	8	8	0
HG003	element	GIAB_v4.2.1	CMRGv1.00_duplicationinKMT2C	INDEL	gatk_v3	0	0	0	0	0	0	0	0	63	63	0
HG003	element	GIAB_v4.2.1	CMRGv1.00_duplicationinKMT2C	INDEL	gatk_v4.6	0	0	0	0	0	0	0	0	62	62	0
HG003	element	GIAB_v4.2.1	CMRGv1.00_duplicationinKMT2C	INDEL	octopus_v0.7.4_bwa	0	0	0	0	0	0	0	0	6	6	0
HG003	element	GIAB_v4.2.1	CMRGv1.00_duplicationinKMT2C	INDEL	octopus_v0.7.4_vg	0	0	0	0	0	0	0	0	8	8	0
HG003	element	GIAB_v4.2.1	CMRGv1.00_duplicationinKMT2C	SNP	deepvariant_bwa	0	0	0	100	100	100	1	1	10	9	1
HG003	element	GIAB_v4.2.1	CMRGv1.00_duplicationinKMT2C	SNP	deepvariant_bwa_pangenome_aware	0	0	0	100	100	100	1	1	10	9	1
HG003	element	GIAB_v4.2.1	CMRGv1.00_duplicationinKMT2C	SNP	deepvariant_vg	0	0	0	100	100	100	1	1	11	10	1
HG003	element	GIAB_v4.2.1	CMRGv1.00_duplicationinKMT2C	SNP	deepvariant_vg_pangenome_aware	0	0	0	100	100	100	1	1	11	10	1
HG003	element	GIAB_v4.2.1	CMRGv1.00_duplicationinKMT2C	SNP	deepvariant_vg_pangenome_aware_hap_16	0	0	0	100	100	100	1	1	11	10	1
HG003	element	GIAB_v4.2.1	CMRGv1.00_duplicationinKMT2C	SNP	deepvariant_vg_pangenome_aware_hap_32	0	0	0	100	100	100	1	1	11	10	1
HG003	element	GIAB_v4.2.1	CMRGv1.00_duplicationinKMT2C	SNP	gatk_v3	1	0	1	50	100	66.667	1	1	367	365	1
HG003	element	GIAB_v4.2.1	CMRGv1.00_duplicationinKMT2C	SNP	gatk_v4.6	1	0	1	50	100	66.667	1	1	365	363	1
HG003	element	GIAB_v4.2.1	CMRGv1.00_duplicationinKMT2C	SNP	octopus_v0.7.4_bwa	0	0	0	100	100	100	1	1	24	23	1
HG003	element	GIAB_v4.2.1	CMRGv1.00_duplicationinKMT2C	SNP	octopus_v0.7.4_vg	0	0	0	100	100	100	1	1	11	10	1
HG003	element	GIAB_v4.2.1	CMRGv1.00_falselyduplicatedgenes	All	deepvariant_bwa	48	48	0	100	21.311	35.134	61	13	35	22	13
HG003	element	GIAB_v4.2.1	CMRGv1.00_falselyduplicatedgenes	All	deepvariant_bwa_pangenome_aware	48	48	0	100	21.311	35.134	61	13	35	22	13
HG003	element	GIAB_v4.2.1	CMRGv1.00_falselyduplicatedgenes	All	deepvariant_vg	26	13	13	78.689	78.689	78.689	61	48	158	97	48
HG003	element	GIAB_v4.2.1	CMRGv1.00_falselyduplicatedgenes	All	deepvariant_vg_pangenome_aware	32	16	16	73.77	73.77	73.77	61	45	155	94	45
HG003	element	GIAB_v4.2.1	CMRGv1.00_falselyduplicatedgenes	All	deepvariant_vg_pangenome_aware_hap_16	8	4	4	93.443	93.443	93.443	61	57	161	100	57
HG003	element	GIAB_v4.2.1	CMRGv1.00_falselyduplicatedgenes	All	deepvariant_vg_pangenome_aware_hap_32	12	6	6	90.164	90.164	90.164	61	55	157	96	55
HG003	element	GIAB_v4.2.1	CMRGv1.00_falselyduplicatedgenes	All	gatk_v3	49	48	1	92.857	21.311	34.666	61	13	33	19	13
HG003	element	GIAB_v4.2.1	CMRGv1.00_falselyduplicatedgenes	All	gatk_v4.6	49	48	1	92.857	21.311	34.666	61	13	33	19	13
HG003	element	GIAB_v4.2.1	CMRGv1.00_falselyduplicatedgenes	All	octopus_v0.7.4_bwa	48	48	0	100	21.311	35.134	61	13	24	11	13
HG003	element	GIAB_v4.2.1	CMRGv1.00_falselyduplicatedgenes	All	octopus_v0.7.4_vg	83	45	38	29.63	26.23	27.827	61	16	135	81	16
HG003	element	GIAB_v4.2.1	CMRGv1.00_falselyduplicatedgenes	INDEL	deepvariant_bwa	3	3	0	0	0	0	3	0	5	5	0
HG003	element	GIAB_v4.2.1	CMRGv1.00_falselyduplicatedgenes	INDEL	deepvariant_bwa_pangenome_aware	3	3	0	0	0	0	3	0	5	5	0
HG003	element	GIAB_v4.2.1	CMRGv1.00_falselyduplicatedgenes	INDEL	deepvariant_vg	0	0	0	100	100	100	3	3	22	19	3
HG003	element	GIAB_v4.2.1	CMRGv1.00_falselyduplicatedgenes	INDEL	deepvariant_vg_pangenome_aware	0	0	0	100	100	100	3	3	22	19	3
HG003	element	GIAB_v4.2.1	CMRGv1.00_falselyduplicatedgenes	INDEL	deepvariant_vg_pangenome_aware_hap_16	0	0	0	100	100	100	3	3	22	19	3
HG003	element	GIAB_v4.2.1	CMRGv1.00_falselyduplicatedgenes	INDEL	deepvariant_vg_pangenome_aware_hap_32	0	0	0	100	100	100	3	3	22	19	3
HG003	element	GIAB_v4.2.1	CMRGv1.00_falselyduplicatedgenes	INDEL	gatk_v3	3	3	0	0	0	0	3	0	4	4	0
HG003	element	GIAB_v4.2.1	CMRGv1.00_falselyduplicatedgenes	INDEL	gatk_v4.6	3	3	0	0	0	0	3	0	4	4	0
HG003	element	GIAB_v4.2.1	CMRGv1.00_falselyduplicatedgenes	INDEL	octopus_v0.7.4_bwa	3	3	0	0	0	0	3	0	3	3	0
HG003	element	GIAB_v4.2.1	CMRGv1.00_falselyduplicatedgenes	INDEL	octopus_v0.7.4_vg	4	2	2	33.333	33.333	33.333	3	1	21	18	1
HG003	element	GIAB_v4.2.1	CMRGv1.00_falselyduplicatedgenes	SNP	deepvariant_bwa	45	45	0	100	22.414	36.62	58	13	30	17	13
HG003	element	GIAB_v4.2.1	CMRGv1.00_falselyduplicatedgenes	SNP	deepvariant_bwa_pangenome_aware	45	45	0	100	22.414	36.62	58	13	30	17	13
HG003	element	GIAB_v4.2.1	CMRGv1.00_falselyduplicatedgenes	SNP	deepvariant_vg	26	13	13	77.586	77.586	77.586	58	45	136	78	45
HG003	element	GIAB_v4.2.1	CMRGv1.00_falselyduplicatedgenes	SNP	deepvariant_vg_pangenome_aware	32	16	16	72.414	72.414	72.414	58	42	133	75	42
HG003	element	GIAB_v4.2.1	CMRGv1.00_falselyduplicatedgenes	SNP	deepvariant_vg_pangenome_aware_hap_16	8	4	4	93.103	93.103	93.103	58	54	139	81	54
HG003	element	GIAB_v4.2.1	CMRGv1.00_falselyduplicatedgenes	SNP	deepvariant_vg_pangenome_aware_hap_32	12	6	6	89.655	89.655	89.655	58	52	135	77	52
HG003	element	GIAB_v4.2.1	CMRGv1.00_falselyduplicatedgenes	SNP	gatk_v3	46	45	1	92.857	22.414	36.111	58	13	29	15	13
HG003	element	GIAB_v4.2.1	CMRGv1.00_falselyduplicatedgenes	SNP	gatk_v4.6	46	45	1	92.857	22.414	36.111	58	13	29	15	13
HG003	element	GIAB_v4.2.1	CMRGv1.00_falselyduplicatedgenes	SNP	octopus_v0.7.4_bwa	45	45	0	100	22.414	36.62	58	13	21	8	13
HG003	element	GIAB_v4.2.1	CMRGv1.00_falselyduplicatedgenes	SNP	octopus_v0.7.4_vg	79	43	36	29.412	25.862	27.523	58	15	114	63	15
HG003	element	GIAB_v4.2.1	KIR	All	deepvariant_bwa	0	0	0	0	0	0	0	0	946	946	0
HG003	element	GIAB_v4.2.1	KIR	All	deepvariant_bwa_pangenome_aware	0	0	0	0	0	0	0	0	1050	1050	0
HG003	element	GIAB_v4.2.1	KIR	All	deepvariant_vg	0	0	0	0	0	0	0	0	1203	1203	0
HG003	element	GIAB_v4.2.1	KIR	All	deepvariant_vg_pangenome_aware	0	0	0	0	0	0	0	0	1283	1283	0
HG003	element	GIAB_v4.2.1	KIR	All	deepvariant_vg_pangenome_aware_hap_16	0	0	0	0	0	0	0	0	1384	1384	0
HG003	element	GIAB_v4.2.1	KIR	All	deepvariant_vg_pangenome_aware_hap_32	0	0	0	0	0	0	0	0	1320	1320	0
HG003	element	GIAB_v4.2.1	KIR	All	gatk_v3	0	0	0	0	0	0	0	0	1529	1529	0
HG003	element	GIAB_v4.2.1	KIR	All	gatk_v4.6	0	0	0	0	0	0	0	0	1519	1519	0
HG003	element	GIAB_v4.2.1	KIR	All	octopus_v0.7.4_bwa	0	0	0	0	0	0	0	0	1096	1096	0
HG003	element	GIAB_v4.2.1	KIR	All	octopus_v0.7.4_vg	0	0	0	0	0	0	0	0	1194	1194	0
HG003	element	GIAB_v4.2.1	KIR	INDEL	deepvariant_bwa	0	0	0	0	0	0	0	0	72	72	0
HG003	element	GIAB_v4.2.1	KIR	INDEL	deepvariant_bwa_pangenome_aware	0	0	0	0	0	0	0	0	70	70	0
HG003	element	GIAB_v4.2.1	KIR	INDEL	deepvariant_vg	0	0	0	0	0	0	0	0	81	81	0
HG003	element	GIAB_v4.2.1	KIR	INDEL	deepvariant_vg_pangenome_aware	0	0	0	0	0	0	0	0	83	83	0
HG003	element	GIAB_v4.2.1	KIR	INDEL	deepvariant_vg_pangenome_aware_hap_16	0	0	0	0	0	0	0	0	95	95	0
HG003	element	GIAB_v4.2.1	KIR	INDEL	deepvariant_vg_pangenome_aware_hap_32	0	0	0	0	0	0	0	0	87	87	0
HG003	element	GIAB_v4.2.1	KIR	INDEL	gatk_v3	0	0	0	0	0	0	0	0	112	112	0
HG003	element	GIAB_v4.2.1	KIR	INDEL	gatk_v4.6	0	0	0	0	0	0	0	0	109	109	0
HG003	element	GIAB_v4.2.1	KIR	INDEL	octopus_v0.7.4_bwa	0	0	0	0	0	0	0	0	91	91	0
HG003	element	GIAB_v4.2.1	KIR	INDEL	octopus_v0.7.4_vg	0	0	0	0	0	0	0	0	101	101	0
HG003	element	GIAB_v4.2.1	KIR	SNP	deepvariant_bwa	0	0	0	0	0	0	0	0	874	874	0
HG003	element	GIAB_v4.2.1	KIR	SNP	deepvariant_bwa_pangenome_aware	0	0	0	0	0	0	0	0	980	980	0
HG003	element	GIAB_v4.2.1	KIR	SNP	deepvariant_vg	0	0	0	0	0	0	0	0	1122	1122	0
HG003	element	GIAB_v4.2.1	KIR	SNP	deepvariant_vg_pangenome_aware	0	0	0	0	0	0	0	0	1200	1200	0
HG003	element	GIAB_v4.2.1	KIR	SNP	deepvariant_vg_pangenome_aware_hap_16	0	0	0	0	0	0	0	0	1289	1289	0
HG003	element	GIAB_v4.2.1	KIR	SNP	deepvariant_vg_pangenome_aware_hap_32	0	0	0	0	0	0	0	0	1233	1233	0
HG003	element	GIAB_v4.2.1	KIR	SNP	gatk_v3	0	0	0	0	0	0	0	0	1417	1417	0
HG003	element	GIAB_v4.2.1	KIR	SNP	gatk_v4.6	0	0	0	0	0	0	0	0	1410	1410	0
HG003	element	GIAB_v4.2.1	KIR	SNP	octopus_v0.7.4_bwa	0	0	0	0	0	0	0	0	1005	1005	0
HG003	element	GIAB_v4.2.1	KIR	SNP	octopus_v0.7.4_vg	0	0	0	0	0	0	0	0	1093	1093	0
HG003	element	GIAB_v4.2.1	L1H_gt500	All	deepvariant_bwa	1377	1208	169	96.311	78.49	86.492	5616	4408	5959	1378	4412
HG003	element	GIAB_v4.2.1	L1H_gt500	All	deepvariant_bwa_pangenome_aware	1227	1143	84	98.158	79.647	87.939	5616	4473	5860	1299	4477
HG003	element	GIAB_v4.2.1	L1H_gt500	All	deepvariant_vg	317	193	124	97.766	96.563	97.161	5616	5423	7184	1633	5427
HG003	element	GIAB_v4.2.1	L1H_gt500	All	deepvariant_vg_pangenome_aware	256	169	87	98.429	96.991	97.705	5616	5447	7148	1610	5451
HG003	element	GIAB_v4.2.1	L1H_gt500	All	deepvariant_vg_pangenome_aware_hap_16	149	98	51	99.085	98.255	98.668	5616	5518	7206	1633	5522
HG003	element	GIAB_v4.2.1	L1H_gt500	All	deepvariant_vg_pangenome_aware_hap_32	190	119	71	98.726	97.881	98.302	5616	5497	7225	1653	5501
HG003	element	GIAB_v4.2.1	L1H_gt500	All	gatk_v3	1748	1497	251	94.258	73.344	82.496	5616	4119	5688	1317	4120
HG003	element	GIAB_v4.2.1	L1H_gt500	All	gatk_v4.6	1744	1491	253	94.222	73.451	82.55	5616	4125	5706	1327	4126
HG003	element	GIAB_v4.2.1	L1H_gt500	All	octopus_v0.7.4_bwa	2091	2042	49	98.648	63.64	77.368	5616	3574	4662	1039	3574
HG003	element	GIAB_v4.2.1	L1H_gt500	All	octopus_v0.7.4_vg	765	669	96	98.096	88.088	92.823	5616	4947	6418	1375	4947
HG003	element	GIAB_v4.2.1	L1H_gt500	INDEL	deepvariant_bwa	56	55	1	99.371	74.178	84.946	213	158	496	337	158
HG003	element	GIAB_v4.2.1	L1H_gt500	INDEL	deepvariant_bwa_pangenome_aware	51	50	1	99.39	76.526	86.472	213	163	495	331	163
HG003	element	GIAB_v4.2.1	L1H_gt500	INDEL	deepvariant_vg	11	6	5	97.642	97.183	97.412	213	207	561	349	207
HG003	element	GIAB_v4.2.1	L1H_gt500	INDEL	deepvariant_vg_pangenome_aware	11	7	4	98.095	96.714	97.4	213	206	560	350	206
HG003	element	GIAB_v4.2.1	L1H_gt500	INDEL	deepvariant_vg_pangenome_aware_hap_16	7	4	3	98.585	98.122	98.353	213	209	566	354	209
HG003	element	GIAB_v4.2.1	L1H_gt500	INDEL	deepvariant_vg_pangenome_aware_hap_32	7	4	3	98.585	98.122	98.353	213	209	567	355	209
HG003	element	GIAB_v4.2.1	L1H_gt500	INDEL	gatk_v3	68	63	5	96.795	70.423	81.529	213	150	506	350	151
HG003	element	GIAB_v4.2.1	L1H_gt500	INDEL	gatk_v4.6	68	63	5	96.795	70.423	81.529	213	150	507	351	151
HG003	element	GIAB_v4.2.1	L1H_gt500	INDEL	octopus_v0.7.4_bwa	81	80	1	99.254	62.441	76.657	213	133	424	290	133
HG003	element	GIAB_v4.2.1	L1H_gt500	INDEL	octopus_v0.7.4_vg	27	22	5	97.449	89.671	93.398	213	191	512	316	191
HG003	element	GIAB_v4.2.1	L1H_gt500	SNP	deepvariant_bwa	1321	1153	168	96.201	78.66	86.551	5403	4250	5463	1041	4254
HG003	element	GIAB_v4.2.1	L1H_gt500	SNP	deepvariant_bwa_pangenome_aware	1176	1093	83	98.112	79.77	87.995	5403	4310	5365	968	4314
HG003	element	GIAB_v4.2.1	L1H_gt500	SNP	deepvariant_vg	306	187	119	97.771	96.539	97.151	5403	5216	6623	1284	5220
HG003	element	GIAB_v4.2.1	L1H_gt500	SNP	deepvariant_vg_pangenome_aware	245	162	83	98.442	97.002	97.717	5403	5241	6588	1260	5245
HG003	element	GIAB_v4.2.1	L1H_gt500	SNP	deepvariant_vg_pangenome_aware_hap_16	142	94	48	99.105	98.26	98.681	5403	5309	6640	1279	5313
HG003	element	GIAB_v4.2.1	L1H_gt500	SNP	deepvariant_vg_pangenome_aware_hap_32	183	115	68	98.731	97.872	98.3	5403	5288	6658	1298	5292
HG003	element	GIAB_v4.2.1	L1H_gt500	SNP	gatk_v3	1680	1434	246	94.164	73.459	82.533	5403	3969	5182	967	3969
HG003	element	GIAB_v4.2.1	L1H_gt500	SNP	gatk_v4.6	1676	1428	248	94.127	73.57	82.589	5403	3975	5199	976	3975
HG003	element	GIAB_v4.2.1	L1H_gt500	SNP	octopus_v0.7.4_bwa	2010	1962	48	98.624	63.687	77.395	5403	3441	4238	749	3441
HG003	element	GIAB_v4.2.1	L1H_gt500	SNP	octopus_v0.7.4_vg	738	647	91	98.123	88.025	92.8	5403	4756	5906	1059	4756
HG003	element	GIAB_v4.2.1	LD_discordant_haplotypes_slop5bp	All	deepvariant_bwa	30	18	12	99.942	99.913	99.927	20602	20584	23402	2730	20660
HG003	element	GIAB_v4.2.1	LD_discordant_haplotypes_slop5bp	All	deepvariant_bwa_pangenome_aware	28	20	8	99.961	99.903	99.932	20602	20582	23387	2721	20658
HG003	element	GIAB_v4.2.1	LD_discordant_haplotypes_slop5bp	All	deepvariant_vg	16	6	10	99.952	99.971	99.961	20602	20596	23434	2752	20672
HG003	element	GIAB_v4.2.1	LD_discordant_haplotypes_slop5bp	All	deepvariant_vg_pangenome_aware	14	7	7	99.966	99.966	99.966	20602	20595	23453	2775	20671
HG003	element	GIAB_v4.2.1	LD_discordant_haplotypes_slop5bp	All	deepvariant_vg_pangenome_aware_hap_16	17	9	8	99.961	99.956	99.958	20602	20593	23463	2786	20669
HG003	element	GIAB_v4.2.1	LD_discordant_haplotypes_slop5bp	All	deepvariant_vg_pangenome_aware_hap_32	16	7	9	99.956	99.966	99.961	20602	20595	23465	2785	20671
HG003	element	GIAB_v4.2.1	LD_discordant_haplotypes_slop5bp	All	gatk_v3	260	33	227	98.912	99.84	99.374	20602	20569	23644	2772	20645
HG003	element	GIAB_v4.2.1	LD_discordant_haplotypes_slop5bp	All	gatk_v4.6	264	33	231	98.893	99.84	99.364	20602	20569	23661	2785	20645
HG003	element	GIAB_v4.2.1	LD_discordant_haplotypes_slop5bp	All	octopus_v0.7.4_bwa	107	91	16	99.922	99.558	99.74	20602	20511	23199	2620	20563
HG003	element	GIAB_v4.2.1	LD_discordant_haplotypes_slop5bp	All	octopus_v0.7.4_vg	70	63	7	99.966	99.694	99.83	20602	20539	23229	2634	20588
HG003	element	GIAB_v4.2.1	LD_discordant_haplotypes_slop5bp	INDEL	deepvariant_bwa	7	5	2	99.92	99.794	99.857	2432	2427	3958	1460	2496
HG003	element	GIAB_v4.2.1	LD_discordant_haplotypes_slop5bp	INDEL	deepvariant_bwa_pangenome_aware	7	5	2	99.92	99.794	99.857	2432	2427	3954	1456	2496
HG003	element	GIAB_v4.2.1	LD_discordant_haplotypes_slop5bp	INDEL	deepvariant_vg	5	4	1	99.96	99.836	99.898	2432	2428	3963	1465	2497
HG003	element	GIAB_v4.2.1	LD_discordant_haplotypes_slop5bp	INDEL	deepvariant_vg_pangenome_aware	7	5	2	99.92	99.794	99.857	2432	2427	3978	1480	2496
HG003	element	GIAB_v4.2.1	LD_discordant_haplotypes_slop5bp	INDEL	deepvariant_vg_pangenome_aware_hap_16	8	6	2	99.92	99.753	99.836	2432	2426	3974	1477	2495
HG003	element	GIAB_v4.2.1	LD_discordant_haplotypes_slop5bp	INDEL	deepvariant_vg_pangenome_aware_hap_32	7	5	2	99.92	99.794	99.857	2432	2427	3984	1486	2496
HG003	element	GIAB_v4.2.1	LD_discordant_haplotypes_slop5bp	INDEL	gatk_v3	12	2	10	99.602	99.918	99.76	2432	2430	4006	1493	2503
HG003	element	GIAB_v4.2.1	LD_discordant_haplotypes_slop5bp	INDEL	gatk_v4.6	14	3	11	99.562	99.877	99.719	2432	2429	4012	1499	2502
HG003	element	GIAB_v4.2.1	LD_discordant_haplotypes_slop5bp	INDEL	octopus_v0.7.4_bwa	10	8	2	99.921	99.671	99.796	2432	2424	3982	1443	2537
HG003	element	GIAB_v4.2.1	LD_discordant_haplotypes_slop5bp	INDEL	octopus_v0.7.4_vg	10	8	2	99.921	99.671	99.796	2432	2424	3996	1466	2528
HG003	element	GIAB_v4.2.1	LD_discordant_haplotypes_slop5bp	SNP	deepvariant_bwa	23	13	10	99.945	99.928	99.936	18170	18157	19444	1270	18164
HG003	element	GIAB_v4.2.1	LD_discordant_haplotypes_slop5bp	SNP	deepvariant_bwa_pangenome_aware	21	15	6	99.967	99.917	99.942	18170	18155	19433	1265	18162
HG003	element	GIAB_v4.2.1	LD_discordant_haplotypes_slop5bp	SNP	deepvariant_vg	11	2	9	99.951	99.989	99.97	18170	18168	19471	1287	18175
HG003	element	GIAB_v4.2.1	LD_discordant_haplotypes_slop5bp	SNP	deepvariant_vg_pangenome_aware	7	2	5	99.972	99.989	99.98	18170	18168	19475	1295	18175
HG003	element	GIAB_v4.2.1	LD_discordant_haplotypes_slop5bp	SNP	deepvariant_vg_pangenome_aware_hap_16	9	3	6	99.967	99.983	99.975	18170	18167	19489	1309	18174
HG003	element	GIAB_v4.2.1	LD_discordant_haplotypes_slop5bp	SNP	deepvariant_vg_pangenome_aware_hap_32	9	2	7	99.962	99.989	99.975	18170	18168	19481	1299	18175
HG003	element	GIAB_v4.2.1	LD_discordant_haplotypes_slop5bp	SNP	gatk_v3	248	31	217	98.818	99.829	99.321	18170	18139	19638	1279	18142
HG003	element	GIAB_v4.2.1	LD_discordant_haplotypes_slop5bp	SNP	gatk_v4.6	250	30	220	98.802	99.835	99.316	18170	18140	19649	1286	18143
HG003	element	GIAB_v4.2.1	LD_discordant_haplotypes_slop5bp	SNP	octopus_v0.7.4_bwa	97	83	14	99.922	99.543	99.732	18170	18087	19217	1177	18026
HG003	element	GIAB_v4.2.1	LD_discordant_haplotypes_slop5bp	SNP	octopus_v0.7.4_vg	60	55	5	99.972	99.697	99.834	18170	18115	19233	1168	18060
HG003	element	GIAB_v4.2.1	MHC	All	deepvariant_bwa	592	335	257	98.789	98.424	98.606	21255	20920	31781	10551	20973
HG003	element	GIAB_v4.2.1	MHC	All	deepvariant_bwa_pangenome_aware	444	313	131	99.38	98.527	98.952	21255	20942	30596	9470	20995
HG003	element	GIAB_v4.2.1	MHC	All	deepvariant_vg	221	150	71	99.666	99.294	99.48	21255	21105	32908	11657	21180
HG003	element	GIAB_v4.2.1	MHC	All	deepvariant_vg_pangenome_aware	291	193	98	99.538	99.092	99.314	21255	21062	32181	10946	21137
HG003	element	GIAB_v4.2.1	MHC	All	deepvariant_vg_pangenome_aware_hap_16	160	99	61	99.713	99.534	99.623	21255	21156	32859	11571	21227
HG003	element	GIAB_v4.2.1	MHC	All	deepvariant_vg_pangenome_aware_hap_32	157	105	52	99.756	99.506	99.631	21255	21150	32499	11221	21226
HG003	element	GIAB_v4.2.1	MHC	All	gatk_v3	3243	612	2631	88.714	97.121	92.727	21255	20643	36689	13376	20682
HG003	element	GIAB_v4.2.1	MHC	All	gatk_v4.6	3336	615	2721	88.372	97.107	92.534	21255	20640	36950	13550	20679
HG003	element	GIAB_v4.2.1	MHC	All	octopus_v0.7.4_bwa	957	530	427	97.983	97.506	97.744	21255	20725	27893	6726	20740
HG003	element	GIAB_v4.2.1	MHC	All	octopus_v0.7.4_vg	275	215	60	99.716	98.988	99.351	21255	21040	32044	10919	21065
HG003	element	GIAB_v4.2.1	MHC	INDEL	deepvariant_bwa	85	50	35	98.036	97.078	97.555	1711	1661	3789	2007	1747
HG003	element	GIAB_v4.2.1	MHC	INDEL	deepvariant_bwa_pangenome_aware	75	51	24	98.642	97.019	97.824	1711	1660	3660	1893	1743
HG003	element	GIAB_v4.2.1	MHC	INDEL	deepvariant_vg	75	45	30	98.327	97.37	97.846	1711	1666	4008	2215	1763
HG003	element	GIAB_v4.2.1	MHC	INDEL	deepvariant_vg_pangenome_aware	72	48	24	98.656	97.195	97.92	1711	1663	3869	2083	1762
HG003	element	GIAB_v4.2.1	MHC	INDEL	deepvariant_vg_pangenome_aware_hap_16	66	36	30	98.333	97.896	98.114	1711	1675	3969	2169	1770
HG003	element	GIAB_v4.2.1	MHC	INDEL	deepvariant_vg_pangenome_aware_hap_32	64	39	25	98.606	97.721	98.162	1711	1672	3936	2143	1768
HG003	element	GIAB_v4.2.1	MHC	INDEL	gatk_v3	334	64	270	87.282	96.259	91.551	1711	1647	4974	2851	1853
HG003	element	GIAB_v4.2.1	MHC	INDEL	gatk_v4.6	336	66	270	87.27	96.143	91.492	1711	1645	4984	2863	1851
HG003	element	GIAB_v4.2.1	MHC	INDEL	octopus_v0.7.4_bwa	109	59	50	97.378	96.552	96.963	1711	1652	3805	1898	1857
HG003	element	GIAB_v4.2.1	MHC	INDEL	octopus_v0.7.4_vg	69	42	27	98.598	97.545	98.069	1711	1669	4488	2562	1899
HG003	element	GIAB_v4.2.1	MHC	SNP	deepvariant_bwa	507	285	222	98.858	98.542	98.7	19544	19259	27992	8544	19226
HG003	element	GIAB_v4.2.1	MHC	SNP	deepvariant_bwa_pangenome_aware	369	262	107	99.447	98.659	99.051	19544	19282	26936	7577	19252
HG003	element	GIAB_v4.2.1	MHC	SNP	deepvariant_vg	146	105	41	99.789	99.463	99.626	19544	19439	28900	9442	19417
HG003	element	GIAB_v4.2.1	MHC	SNP	deepvariant_vg_pangenome_aware	219	145	74	99.62	99.258	99.439	19544	19399	28312	8863	19375
HG003	element	GIAB_v4.2.1	MHC	SNP	deepvariant_vg_pangenome_aware_hap_16	94	63	31	99.841	99.678	99.759	19544	19481	28890	9402	19457
HG003	element	GIAB_v4.2.1	MHC	SNP	deepvariant_vg_pangenome_aware_hap_32	93	66	27	99.861	99.662	99.761	19544	19478	28563	9078	19458
HG003	element	GIAB_v4.2.1	MHC	SNP	gatk_v3	2909	548	2361	88.858	97.196	92.84	19544	18996	31715	10525	18829
HG003	element	GIAB_v4.2.1	MHC	SNP	gatk_v4.6	3000	549	2451	88.482	97.191	92.632	19544	18995	31966	10687	18828
HG003	element	GIAB_v4.2.1	MHC	SNP	octopus_v0.7.4_bwa	848	471	377	98.043	97.59	97.816	19544	19073	24088	4828	18883
HG003	element	GIAB_v4.2.1	MHC	SNP	octopus_v0.7.4_vg	206	173	33	99.828	99.115	99.47	19544	19371	27556	8357	19166
HG003	element	GIAB_v4.2.1	SimpleRepeat_diTR_10to49_slop5	All	deepvariant_bwa	483	300	183	99.787	99.614	99.7	77710	77410	189082	103365	85534
HG003	element	GIAB_v4.2.1	SimpleRepeat_diTR_10to49_slop5	All	deepvariant_bwa_pangenome_aware	481	297	184	99.785	99.618	99.701	77710	77413	188990	103274	85532
HG003	element	GIAB_v4.2.1	SimpleRepeat_diTR_10to49_slop5	All	deepvariant_vg	590	351	239	99.721	99.548	99.634	77710	77359	191187	105464	85484
HG003	element	GIAB_v4.2.1	SimpleRepeat_diTR_10to49_slop5	All	deepvariant_vg_pangenome_aware	577	345	232	99.729	99.556	99.642	77710	77365	191315	105599	85484
HG003	element	GIAB_v4.2.1	SimpleRepeat_diTR_10to49_slop5	All	deepvariant_vg_pangenome_aware_hap_16	557	332	225	99.738	99.573	99.655	77710	77378	191980	106250	85505
HG003	element	GIAB_v4.2.1	SimpleRepeat_diTR_10to49_slop5	All	deepvariant_vg_pangenome_aware_hap_32	552	321	231	99.731	99.587	99.659	77710	77389	192242	106499	85512
HG003	element	GIAB_v4.2.1	SimpleRepeat_diTR_10to49_slop5	All	gatk_v3	885	231	654	99.241	99.703	99.471	77710	77479	195305	109138	85513
HG003	element	GIAB_v4.2.1	SimpleRepeat_diTR_10to49_slop5	All	gatk_v4.6	850	212	638	99.26	99.727	99.493	77710	77498	195595	109411	85546
HG003	element	GIAB_v4.2.1	SimpleRepeat_diTR_10to49_slop5	All	octopus_v0.7.4_bwa	966	744	222	99.714	99.043	99.377	77713	76969	170263	92551	77490
HG003	element	GIAB_v4.2.1	SimpleRepeat_diTR_10to49_slop5	All	octopus_v0.7.4_vg	1150	852	298	99.618	98.904	99.26	77713	76861	172169	94188	77683
HG003	element	GIAB_v4.2.1	SimpleRepeat_diTR_10to49_slop5	INDEL	deepvariant_bwa	397	245	152	99.771	99.584	99.677	58893	58648	134159	67795	66212
HG003	element	GIAB_v4.2.1	SimpleRepeat_diTR_10to49_slop5	INDEL	deepvariant_bwa_pangenome_aware	404	251	153	99.769	99.574	99.671	58893	58642	133892	67533	66206
HG003	element	GIAB_v4.2.1	SimpleRepeat_diTR_10to49_slop5	INDEL	deepvariant_vg	488	293	195	99.706	99.502	99.604	58893	58600	135252	68893	66164
HG003	element	GIAB_v4.2.1	SimpleRepeat_diTR_10to49_slop5	INDEL	deepvariant_vg_pangenome_aware	480	295	185	99.721	99.499	99.61	58893	58598	135075	68727	66163
HG003	element	GIAB_v4.2.1	SimpleRepeat_diTR_10to49_slop5	INDEL	deepvariant_vg_pangenome_aware_hap_16	475	284	191	99.712	99.518	99.615	58893	58609	135380	69019	66170
HG003	element	GIAB_v4.2.1	SimpleRepeat_diTR_10to49_slop5	INDEL	deepvariant_vg_pangenome_aware_hap_32	458	273	185	99.721	99.536	99.628	58893	58620	135449	69079	66185
HG003	element	GIAB_v4.2.1	SimpleRepeat_diTR_10to49_slop5	INDEL	gatk_v3	448	191	257	99.614	99.676	99.645	58893	58702	140748	74160	66331
HG003	element	GIAB_v4.2.1	SimpleRepeat_diTR_10to49_slop5	INDEL	gatk_v4.6	423	173	250	99.625	99.706	99.665	58893	58720	141007	74408	66349
HG003	element	GIAB_v4.2.1	SimpleRepeat_diTR_10to49_slop5	INDEL	octopus_v0.7.4_bwa	741	556	185	99.699	99.056	99.376	58893	58337	134098	72578	61335
HG003	element	GIAB_v4.2.1	SimpleRepeat_diTR_10to49_slop5	INDEL	octopus_v0.7.4_vg	869	649	220	99.644	98.898	99.27	58893	58244	135901	74184	61497
HG003	element	GIAB_v4.2.1	SimpleRepeat_diTR_10to49_slop5	SNP	deepvariant_bwa	86	55	31	99.84	99.708	99.774	18817	18762	54923	35570	19322
HG003	element	GIAB_v4.2.1	SimpleRepeat_diTR_10to49_slop5	SNP	deepvariant_bwa_pangenome_aware	77	46	31	99.84	99.756	99.798	18817	18771	55098	35741	19326
HG003	element	GIAB_v4.2.1	SimpleRepeat_diTR_10to49_slop5	SNP	deepvariant_vg	102	58	44	99.773	99.692	99.732	18817	18759	55935	36571	19320
HG003	element	GIAB_v4.2.1	SimpleRepeat_diTR_10to49_slop5	SNP	deepvariant_vg_pangenome_aware	97	50	47	99.757	99.734	99.745	18817	18767	56240	36872	19321
HG003	element	GIAB_v4.2.1	SimpleRepeat_diTR_10to49_slop5	SNP	deepvariant_vg_pangenome_aware_hap_16	82	48	34	99.824	99.745	99.784	18817	18769	56600	37231	19335
HG003	element	GIAB_v4.2.1	SimpleRepeat_diTR_10to49_slop5	SNP	deepvariant_vg_pangenome_aware_hap_32	94	48	46	99.763	99.745	99.754	18817	18769	56793	37420	19327
HG003	element	GIAB_v4.2.1	SimpleRepeat_diTR_10to49_slop5	SNP	gatk_v3	437	40	397	97.972	99.787	98.871	18817	18777	54557	34978	19182
HG003	element	GIAB_v4.2.1	SimpleRepeat_diTR_10to49_slop5	SNP	gatk_v4.6	427	39	388	98.019	99.793	98.898	18817	18778	54588	35003	19197
HG003	element	GIAB_v4.2.1	SimpleRepeat_diTR_10to49_slop5	SNP	octopus_v0.7.4_bwa	225	188	37	99.771	99.001	99.385	18820	18632	36165	19973	16155
HG003	element	GIAB_v4.2.1	SimpleRepeat_diTR_10to49_slop5	SNP	octopus_v0.7.4_vg	281	203	78	99.52	98.921	99.22	18820	18617	36268	20004	16186
HG003	element	GIAB_v4.2.1	SimpleRepeat_diTR_50to149_slop5	All	deepvariant_bwa	62	26	36	97.941	97.798	97.869	1181	1155	8960	7212	1712
HG003	element	GIAB_v4.2.1	SimpleRepeat_diTR_50to149_slop5	All	deepvariant_bwa_pangenome_aware	54	23	31	98.227	98.052	98.139	1181	1158	8976	7228	1717
HG003	element	GIAB_v4.2.1	SimpleRepeat_diTR_50to149_slop5	All	deepvariant_vg	68	29	39	97.768	97.544	97.656	1181	1152	8972	7225	1708
HG003	element	GIAB_v4.2.1	SimpleRepeat_diTR_50to149_slop5	All	deepvariant_vg_pangenome_aware	61	26	35	97.997	97.798	97.897	1181	1155	9032	7285	1712
HG003	element	GIAB_v4.2.1	SimpleRepeat_diTR_50to149_slop5	All	deepvariant_vg_pangenome_aware_hap_16	62	27	35	97.993	97.714	97.853	1181	1154	9120	7376	1709
HG003	element	GIAB_v4.2.1	SimpleRepeat_diTR_50to149_slop5	All	deepvariant_vg_pangenome_aware_hap_32	71	31	40	97.708	97.375	97.541	1181	1150	9097	7352	1705
HG003	element	GIAB_v4.2.1	SimpleRepeat_diTR_50to149_slop5	All	gatk_v3	60	23	37	97.892	98.052	97.972	1181	1158	9646	7891	1718
HG003	element	GIAB_v4.2.1	SimpleRepeat_diTR_50to149_slop5	All	gatk_v4.6	53	20	33	98.121	98.307	98.214	1181	1161	9659	7903	1723
HG003	element	GIAB_v4.2.1	SimpleRepeat_diTR_50to149_slop5	All	octopus_v0.7.4_bwa	56	32	24	97.959	97.29	97.623	1181	1149	6481	5305	1152
HG003	element	GIAB_v4.2.1	SimpleRepeat_diTR_50to149_slop5	All	octopus_v0.7.4_vg	69	38	31	97.382	96.782	97.081	1181	1143	6577	5393	1153
HG003	element	GIAB_v4.2.1	SimpleRepeat_diTR_50to149_slop5	INDEL	deepvariant_bwa	62	26	36	97.892	97.725	97.808	1143	1117	7155	5447	1672
HG003	element	GIAB_v4.2.1	SimpleRepeat_diTR_50to149_slop5	INDEL	deepvariant_bwa_pangenome_aware	53	22	31	98.186	98.075	98.13	1143	1121	7164	5455	1678
HG003	element	GIAB_v4.2.1	SimpleRepeat_diTR_50to149_slop5	INDEL	deepvariant_vg	68	29	39	97.715	97.463	97.589	1143	1114	7144	5437	1668
HG003	element	GIAB_v4.2.1	SimpleRepeat_diTR_50to149_slop5	INDEL	deepvariant_vg_pangenome_aware	60	25	35	97.952	97.813	97.882	1143	1118	7187	5478	1674
HG003	element	GIAB_v4.2.1	SimpleRepeat_diTR_50to149_slop5	INDEL	deepvariant_vg_pangenome_aware_hap_16	62	27	35	97.946	97.638	97.792	1143	1116	7210	5506	1669
HG003	element	GIAB_v4.2.1	SimpleRepeat_diTR_50to149_slop5	INDEL	deepvariant_vg_pangenome_aware_hap_32	70	30	40	97.655	97.375	97.515	1143	1113	7219	5513	1666
HG003	element	GIAB_v4.2.1	SimpleRepeat_diTR_50to149_slop5	INDEL	gatk_v3	60	23	37	97.844	97.988	97.916	1143	1120	7644	5928	1679
HG003	element	GIAB_v4.2.1	SimpleRepeat_diTR_50to149_slop5	INDEL	gatk_v4.6	53	20	33	98.077	98.25	98.163	1143	1123	7652	5936	1683
HG003	element	GIAB_v4.2.1	SimpleRepeat_diTR_50to149_slop5	INDEL	octopus_v0.7.4_bwa	56	32	24	97.908	97.2	97.553	1143	1111	5584	4437	1123
HG003	element	GIAB_v4.2.1	SimpleRepeat_diTR_50to149_slop5	INDEL	octopus_v0.7.4_vg	65	38	27	97.656	96.675	97.163	1143	1105	5691	4539	1125
HG003	element	GIAB_v4.2.1	SimpleRepeat_diTR_50to149_slop5	SNP	deepvariant_bwa	0	0	0	100	100	100	38	38	1805	1765	40
HG003	element	GIAB_v4.2.1	SimpleRepeat_diTR_50to149_slop5	SNP	deepvariant_bwa_pangenome_aware	1	1	0	100	97.368	98.666	38	37	1812	1773	39
HG003	element	GIAB_v4.2.1	SimpleRepeat_diTR_50to149_slop5	SNP	deepvariant_vg	0	0	0	100	100	100	38	38	1828	1788	40
HG003	element	GIAB_v4.2.1	SimpleRepeat_diTR_50to149_slop5	SNP	deepvariant_vg_pangenome_aware	1	1	0	100	97.368	98.666	38	37	1845	1807	38
HG003	element	GIAB_v4.2.1	SimpleRepeat_diTR_50to149_slop5	SNP	deepvariant_vg_pangenome_aware_hap_16	0	0	0	100	100	100	38	38	1910	1870	40
HG003	element	GIAB_v4.2.1	SimpleRepeat_diTR_50to149_slop5	SNP	deepvariant_vg_pangenome_aware_hap_32	1	1	0	100	97.368	98.666	38	37	1878	1839	39
HG003	element	GIAB_v4.2.1	SimpleRepeat_diTR_50to149_slop5	SNP	gatk_v3	0	0	0	100	100	100	38	38	2002	1963	39
HG003	element	GIAB_v4.2.1	SimpleRepeat_diTR_50to149_slop5	SNP	gatk_v4.6	0	0	0	100	100	100	38	38	2007	1967	40
HG003	element	GIAB_v4.2.1	SimpleRepeat_diTR_50to149_slop5	SNP	octopus_v0.7.4_bwa	0	0	0	100	100	100	38	38	897	868	29
HG003	element	GIAB_v4.2.1	SimpleRepeat_diTR_50to149_slop5	SNP	octopus_v0.7.4_vg	4	0	4	87.5	100	93.333	38	38	886	854	28
HG003	element	GIAB_v4.2.1	SimpleRepeat_diTR_ge150_slop5	All	deepvariant_bwa	0	0	0	0	0	0	0	0	0	0	0
HG003	element	GIAB_v4.2.1	SimpleRepeat_diTR_ge150_slop5	All	deepvariant_bwa_pangenome_aware	0	0	0	0	0	0	0	0	0	0	0
HG003	element	GIAB_v4.2.1	SimpleRepeat_diTR_ge150_slop5	All	deepvariant_vg	0	0	0	0	0	0	0	0	0	0	0
HG003	element	GIAB_v4.2.1	SimpleRepeat_diTR_ge150_slop5	All	deepvariant_vg_pangenome_aware	0	0	0	0	0	0	0	0	2	2	0
HG003	element	GIAB_v4.2.1	SimpleRepeat_diTR_ge150_slop5	All	deepvariant_vg_pangenome_aware_hap_16	0	0	0	0	0	0	0	0	0	0	0
HG003	element	GIAB_v4.2.1	SimpleRepeat_diTR_ge150_slop5	All	deepvariant_vg_pangenome_aware_hap_32	0	0	0	0	0	0	0	0	2	2	0
HG003	element	GIAB_v4.2.1	SimpleRepeat_diTR_ge150_slop5	All	gatk_v3	0	0	0	0	0	0	0	0	2	2	0
HG003	element	GIAB_v4.2.1	SimpleRepeat_diTR_ge150_slop5	All	gatk_v4.6	0	0	0	0	0	0	0	0	2	2	0
HG003	element	GIAB_v4.2.1	SimpleRepeat_diTR_ge150_slop5	All	octopus_v0.7.4_bwa	0	0	0	0	0	0	0	0	0	0	0
HG003	element	GIAB_v4.2.1	SimpleRepeat_diTR_ge150_slop5	All	octopus_v0.7.4_vg	0	0	0	0	0	0	0	0	0	0	0
HG003	element	GIAB_v4.2.1	SimpleRepeat_diTR_ge150_slop5	INDEL	deepvariant_bwa	0	0	0	0	0	0	0	0	0	0	0
HG003	element	GIAB_v4.2.1	SimpleRepeat_diTR_ge150_slop5	INDEL	deepvariant_bwa_pangenome_aware	0	0	0	0	0	0	0	0	0	0	0
HG003	element	GIAB_v4.2.1	SimpleRepeat_diTR_ge150_slop5	INDEL	deepvariant_vg	0	0	0	0	0	0	0	0	0	0	0
HG003	element	GIAB_v4.2.1	SimpleRepeat_diTR_ge150_slop5	INDEL	deepvariant_vg_pangenome_aware	0	0	0	0	0	0	0	0	1	1	0
HG003	element	GIAB_v4.2.1	SimpleRepeat_diTR_ge150_slop5	INDEL	deepvariant_vg_pangenome_aware_hap_16	0	0	0	0	0	0	0	0	0	0	0
HG003	element	GIAB_v4.2.1	SimpleRepeat_diTR_ge150_slop5	INDEL	deepvariant_vg_pangenome_aware_hap_32	0	0	0	0	0	0	0	0	1	1	0
HG003	element	GIAB_v4.2.1	SimpleRepeat_diTR_ge150_slop5	INDEL	gatk_v3	0	0	0	0	0	0	0	0	1	1	0
HG003	element	GIAB_v4.2.1	SimpleRepeat_diTR_ge150_slop5	INDEL	gatk_v4.6	0	0	0	0	0	0	0	0	1	1	0
HG003	element	GIAB_v4.2.1	SimpleRepeat_diTR_ge150_slop5	INDEL	octopus_v0.7.4_bwa	0	0	0	0	0	0	0	0	0	0	0
HG003	element	GIAB_v4.2.1	SimpleRepeat_diTR_ge150_slop5	INDEL	octopus_v0.7.4_vg	0	0	0	0	0	0	0	0	0	0	0
HG003	element	GIAB_v4.2.1	SimpleRepeat_diTR_ge150_slop5	SNP	deepvariant_bwa	0	0	0	0	0	0	0	0	0	0	0
HG003	element	GIAB_v4.2.1	SimpleRepeat_diTR_ge150_slop5	SNP	deepvariant_bwa_pangenome_aware	0	0	0	0	0	0	0	0	0	0	0
HG003	element	GIAB_v4.2.1	SimpleRepeat_diTR_ge150_slop5	SNP	deepvariant_vg	0	0	0	0	0	0	0	0	0	0	0
HG003	element	GIAB_v4.2.1	SimpleRepeat_diTR_ge150_slop5	SNP	deepvariant_vg_pangenome_aware	0	0	0	0	0	0	0	0	1	1	0
HG003	element	GIAB_v4.2.1	SimpleRepeat_diTR_ge150_slop5	SNP	deepvariant_vg_pangenome_aware_hap_16	0	0	0	0	0	0	0	0	0	0	0
HG003	element	GIAB_v4.2.1	SimpleRepeat_diTR_ge150_slop5	SNP	deepvariant_vg_pangenome_aware_hap_32	0	0	0	0	0	0	0	0	1	1	0
HG003	element	GIAB_v4.2.1	SimpleRepeat_diTR_ge150_slop5	SNP	gatk_v3	0	0	0	0	0	0	0	0	1	1	0
HG003	element	GIAB_v4.2.1	SimpleRepeat_diTR_ge150_slop5	SNP	gatk_v4.6	0	0	0	0	0	0	0	0	1	1	0
HG003	element	GIAB_v4.2.1	SimpleRepeat_diTR_ge150_slop5	SNP	octopus_v0.7.4_bwa	0	0	0	0	0	0	0	0	0	0	0
HG003	element	GIAB_v4.2.1	SimpleRepeat_diTR_ge150_slop5	SNP	octopus_v0.7.4_vg	0	0	0	0	0	0	0	0	0	0	0
HG003	element	GIAB_v4.2.1	SimpleRepeat_homopolymer_4to6_AT_slop5	All	deepvariant_bwa	3828	2808	1020	99.857	99.606	99.731	713221	710413	857654	143179	713455
HG003	element	GIAB_v4.2.1	SimpleRepeat_homopolymer_4to6_AT_slop5	All	deepvariant_bwa_pangenome_aware	3367	2737	630	99.912	99.616	99.764	713221	710484	858217	144071	713516
HG003	element	GIAB_v4.2.1	SimpleRepeat_homopolymer_4to6_AT_slop5	All	deepvariant_vg	3356	1291	2065	99.712	99.819	99.765	713221	711930	891478	174404	715009
HG003	element	GIAB_v4.2.1	SimpleRepeat_homopolymer_4to6_AT_slop5	All	deepvariant_vg_pangenome_aware	2384	1422	962	99.866	99.801	99.833	713221	711799	888897	173070	714865
HG003	element	GIAB_v4.2.1	SimpleRepeat_homopolymer_4to6_AT_slop5	All	deepvariant_vg_pangenome_aware_hap_16	2815	1441	1374	99.808	99.798	99.803	713221	711780	900833	184623	714836
HG003	element	GIAB_v4.2.1	SimpleRepeat_homopolymer_4to6_AT_slop5	All	deepvariant_vg_pangenome_aware_hap_32	2652	1385	1267	99.823	99.806	99.814	713221	711836	891849	175691	714891
HG003	element	GIAB_v4.2.1	SimpleRepeat_homopolymer_4to6_AT_slop5	All	gatk_v3	11674	3188	8486	98.824	99.553	99.187	713218	710030	901769	180323	712960
HG003	element	GIAB_v4.2.1	SimpleRepeat_homopolymer_4to6_AT_slop5	All	gatk_v4.6	11878	3155	8723	98.791	99.558	99.173	713218	710063	902906	181185	712998
HG003	element	GIAB_v4.2.1	SimpleRepeat_homopolymer_4to6_AT_slop5	All	octopus_v0.7.4_bwa	7716	5978	1738	99.756	99.162	99.458	713368	707390	850911	137501	711672
HG003	element	GIAB_v4.2.1	SimpleRepeat_homopolymer_4to6_AT_slop5	All	octopus_v0.7.4_vg	5795	4367	1428	99.8	99.388	99.594	713369	709002	852347	137572	713347
HG003	element	GIAB_v4.2.1	SimpleRepeat_homopolymer_4to6_AT_slop5	INDEL	deepvariant_bwa	594	412	182	99.841	99.632	99.736	112059	111647	177464	62944	114338
HG003	element	GIAB_v4.2.1	SimpleRepeat_homopolymer_4to6_AT_slop5	INDEL	deepvariant_bwa_pangenome_aware	555	410	145	99.873	99.634	99.753	112059	111649	177267	62786	114336
HG003	element	GIAB_v4.2.1	SimpleRepeat_homopolymer_4to6_AT_slop5	INDEL	deepvariant_vg	556	276	280	99.756	99.754	99.755	112059	111783	180025	65252	114493
HG003	element	GIAB_v4.2.1	SimpleRepeat_homopolymer_4to6_AT_slop5	INDEL	deepvariant_vg_pangenome_aware	496	294	202	99.824	99.738	99.781	112059	111765	179674	65004	114468
HG003	element	GIAB_v4.2.1	SimpleRepeat_homopolymer_4to6_AT_slop5	INDEL	deepvariant_vg_pangenome_aware_hap_16	515	287	228	99.801	99.744	99.772	112059	111772	179940	65250	114462
HG003	element	GIAB_v4.2.1	SimpleRepeat_homopolymer_4to6_AT_slop5	INDEL	deepvariant_vg_pangenome_aware_hap_32	495	284	211	99.816	99.747	99.781	112059	111775	179810	65131	114468
HG003	element	GIAB_v4.2.1	SimpleRepeat_homopolymer_4to6_AT_slop5	INDEL	gatk_v3	1378	434	944	99.182	99.613	99.397	112056	111622	186408	71051	114413
HG003	element	GIAB_v4.2.1	SimpleRepeat_homopolymer_4to6_AT_slop5	INDEL	gatk_v4.6	1431	413	1018	99.118	99.631	99.374	112056	111643	186777	71324	114435
HG003	element	GIAB_v4.2.1	SimpleRepeat_homopolymer_4to6_AT_slop5	INDEL	octopus_v0.7.4_bwa	1138	803	335	99.722	99.283	99.502	112059	111256	187839	67155	120349
HG003	element	GIAB_v4.2.1	SimpleRepeat_homopolymer_4to6_AT_slop5	INDEL	octopus_v0.7.4_vg	1077	726	351	99.709	99.352	99.53	112068	111342	189046	68343	120352
HG003	element	GIAB_v4.2.1	SimpleRepeat_homopolymer_4to6_AT_slop5	SNP	deepvariant_bwa	3234	2396	838	99.86	99.601	99.73	601162	598766	680190	80235	599117
HG003	element	GIAB_v4.2.1	SimpleRepeat_homopolymer_4to6_AT_slop5	SNP	deepvariant_bwa_pangenome_aware	2812	2327	485	99.919	99.613	99.766	601162	598835	680950	81285	599180
HG003	element	GIAB_v4.2.1	SimpleRepeat_homopolymer_4to6_AT_slop5	SNP	deepvariant_vg	2800	1015	1785	99.704	99.831	99.767	601162	600147	711453	109152	600516
HG003	element	GIAB_v4.2.1	SimpleRepeat_homopolymer_4to6_AT_slop5	SNP	deepvariant_vg_pangenome_aware	1888	1128	760	99.874	99.812	99.843	601162	600034	709223	108066	600397
HG003	element	GIAB_v4.2.1	SimpleRepeat_homopolymer_4to6_AT_slop5	SNP	deepvariant_vg_pangenome_aware_hap_16	2300	1154	1146	99.809	99.808	99.808	601162	600008	720893	119373	600374
HG003	element	GIAB_v4.2.1	SimpleRepeat_homopolymer_4to6_AT_slop5	SNP	deepvariant_vg_pangenome_aware_hap_32	2157	1101	1056	99.824	99.817	99.82	601162	600061	712039	110560	600423
HG003	element	GIAB_v4.2.1	SimpleRepeat_homopolymer_4to6_AT_slop5	SNP	gatk_v3	10296	2754	7542	98.756	99.542	99.147	601162	598408	715361	109272	598547
HG003	element	GIAB_v4.2.1	SimpleRepeat_homopolymer_4to6_AT_slop5	SNP	gatk_v4.6	10447	2742	7705	98.729	99.544	99.135	601162	598420	716129	109861	598563
HG003	element	GIAB_v4.2.1	SimpleRepeat_homopolymer_4to6_AT_slop5	SNP	octopus_v0.7.4_bwa	6578	5175	1403	99.763	99.139	99.45	601309	596134	663072	70346	591323
HG003	element	GIAB_v4.2.1	SimpleRepeat_homopolymer_4to6_AT_slop5	SNP	octopus_v0.7.4_vg	4718	3641	1077	99.819	99.394	99.606	601301	597660	663301	69229	592995
HG003	element	GIAB_v4.2.1	SimpleRepeat_homopolymer_4to6_GC_slop5	All	deepvariant_bwa	1997	1439	558	99.797	99.477	99.637	275384	273945	331697	56842	274297
HG003	element	GIAB_v4.2.1	SimpleRepeat_homopolymer_4to6_GC_slop5	All	deepvariant_bwa_pangenome_aware	1672	1311	361	99.869	99.524	99.696	275383	274072	331339	56552	274426
HG003	element	GIAB_v4.2.1	SimpleRepeat_homopolymer_4to6_GC_slop5	All	deepvariant_vg	1814	908	906	99.671	99.67	99.67	275384	274476	342446	66698	274842
HG003	element	GIAB_v4.2.1	SimpleRepeat_homopolymer_4to6_GC_slop5	All	deepvariant_vg_pangenome_aware	1363	865	498	99.819	99.686	99.752	275384	274519	341736	66354	274884
HG003	element	GIAB_v4.2.1	SimpleRepeat_homopolymer_4to6_GC_slop5	All	deepvariant_vg_pangenome_aware_hap_16	1543	923	620	99.775	99.665	99.72	275384	274461	342536	67088	274828
HG003	element	GIAB_v4.2.1	SimpleRepeat_homopolymer_4to6_GC_slop5	All	deepvariant_vg_pangenome_aware_hap_32	1448	883	565	99.795	99.679	99.737	275385	274502	342599	67162	274872
HG003	element	GIAB_v4.2.1	SimpleRepeat_homopolymer_4to6_GC_slop5	All	gatk_v3	26314	1572	24742	91.722	99.429	95.42	275385	273813	373589	74700	274147
HG003	element	GIAB_v4.2.1	SimpleRepeat_homopolymer_4to6_GC_slop5	All	gatk_v4.6	27069	1558	25511	91.487	99.434	95.295	275385	273827	374987	75314	274162
HG003	element	GIAB_v4.2.1	SimpleRepeat_homopolymer_4to6_GC_slop5	All	octopus_v0.7.4_bwa	4720	3036	1684	99.388	98.898	99.142	275390	272354	331438	56408	273346
HG003	element	GIAB_v4.2.1	SimpleRepeat_homopolymer_4to6_GC_slop5	All	octopus_v0.7.4_vg	4188	2645	1543	99.44	99.04	99.24	275392	272747	333412	58094	273775
HG003	element	GIAB_v4.2.1	SimpleRepeat_homopolymer_4to6_GC_slop5	INDEL	deepvariant_bwa	302	233	69	99.741	99.12	99.43	26484	26251	43117	16492	26556
HG003	element	GIAB_v4.2.1	SimpleRepeat_homopolymer_4to6_GC_slop5	INDEL	deepvariant_bwa_pangenome_aware	282	218	64	99.76	99.177	99.468	26483	26265	43012	16379	26569
HG003	element	GIAB_v4.2.1	SimpleRepeat_homopolymer_4to6_GC_slop5	INDEL	deepvariant_vg	279	177	102	99.618	99.332	99.475	26484	26307	44532	17819	26611
HG003	element	GIAB_v4.2.1	SimpleRepeat_homopolymer_4to6_GC_slop5	INDEL	deepvariant_vg_pangenome_aware	231	161	70	99.738	99.392	99.565	26484	26323	44573	17876	26627
HG003	element	GIAB_v4.2.1	SimpleRepeat_homopolymer_4to6_GC_slop5	INDEL	deepvariant_vg_pangenome_aware_hap_16	231	157	74	99.723	99.407	99.565	26483	26326	44584	17878	26632
HG003	element	GIAB_v4.2.1	SimpleRepeat_homopolymer_4to6_GC_slop5	INDEL	deepvariant_vg_pangenome_aware_hap_32	242	169	73	99.727	99.362	99.544	26484	26315	44623	17929	26621
HG003	element	GIAB_v4.2.1	SimpleRepeat_homopolymer_4to6_GC_slop5	INDEL	gatk_v3	1945	243	1702	93.978	99.082	96.463	26485	26242	48583	20321	26560
HG003	element	GIAB_v4.2.1	SimpleRepeat_homopolymer_4to6_GC_slop5	INDEL	gatk_v4.6	2010	237	1773	93.744	99.105	96.35	26485	26248	48933	20594	26566
HG003	element	GIAB_v4.2.1	SimpleRepeat_homopolymer_4to6_GC_slop5	INDEL	octopus_v0.7.4_bwa	663	357	306	98.935	98.652	98.793	26484	26127	47182	18437	28439
HG003	element	GIAB_v4.2.1	SimpleRepeat_homopolymer_4to6_GC_slop5	INDEL	octopus_v0.7.4_vg	698	342	356	98.766	98.709	98.737	26485	26143	48372	19534	28482
HG003	element	GIAB_v4.2.1	SimpleRepeat_homopolymer_4to6_GC_slop5	SNP	deepvariant_bwa	1695	1206	489	99.803	99.515	99.659	248900	247694	288580	40350	247741
HG003	element	GIAB_v4.2.1	SimpleRepeat_homopolymer_4to6_GC_slop5	SNP	deepvariant_bwa_pangenome_aware	1390	1093	297	99.88	99.561	99.72	248900	247807	288327	40173	247857
HG003	element	GIAB_v4.2.1	SimpleRepeat_homopolymer_4to6_GC_slop5	SNP	deepvariant_vg	1535	731	804	99.677	99.706	99.691	248900	248169	297914	48879	248231
HG003	element	GIAB_v4.2.1	SimpleRepeat_homopolymer_4to6_GC_slop5	SNP	deepvariant_vg_pangenome_aware	1132	704	428	99.828	99.717	99.772	248900	248196	297163	48478	248257
HG003	element	GIAB_v4.2.1	SimpleRepeat_homopolymer_4to6_GC_slop5	SNP	deepvariant_vg_pangenome_aware_hap_16	1312	766	546	99.78	99.692	99.736	248901	248135	297952	49210	248196
HG003	element	GIAB_v4.2.1	SimpleRepeat_homopolymer_4to6_GC_slop5	SNP	deepvariant_vg_pangenome_aware_hap_32	1206	714	492	99.802	99.713	99.757	248901	248187	297976	49233	248251
HG003	element	GIAB_v4.2.1	SimpleRepeat_homopolymer_4to6_GC_slop5	SNP	gatk_v3	24369	1329	23040	91.486	99.466	95.309	248900	247571	325006	54379	247587
HG003	element	GIAB_v4.2.1	SimpleRepeat_homopolymer_4to6_GC_slop5	SNP	gatk_v4.6	25059	1321	23738	91.251	99.469	95.183	248900	247579	326054	54720	247596
HG003	element	GIAB_v4.2.1	SimpleRepeat_homopolymer_4to6_GC_slop5	SNP	octopus_v0.7.4_bwa	4057	2679	1378	99.44	98.924	99.181	248906	246227	284256	37971	244907
HG003	element	GIAB_v4.2.1	SimpleRepeat_homopolymer_4to6_GC_slop5	SNP	octopus_v0.7.4_vg	3490	2303	1187	99.518	99.075	99.296	248907	246604	285040	38560	245293
HG003	element	GIAB_v4.2.1	SimpleRepeat_homopolymer_4to6_slop5	All	deepvariant_bwa	5695	4140	1555	99.839	99.571	99.705	965169	961029	1163075	197106	964414
HG003	element	GIAB_v4.2.1	SimpleRepeat_homopolymer_4to6_slop5	All	deepvariant_bwa_pangenome_aware	4905	3938	967	99.9	99.592	99.746	965168	961230	1163242	197668	964607
HG003	element	GIAB_v4.2.1	SimpleRepeat_homopolymer_4to6_slop5	All	deepvariant_vg	5048	2146	2902	99.701	99.778	99.739	965169	963023	1206939	237578	966459
HG003	element	GIAB_v4.2.1	SimpleRepeat_homopolymer_4to6_slop5	All	deepvariant_vg_pangenome_aware	3657	2231	1426	99.853	99.769	99.811	965169	962938	1203725	235939	966360
HG003	element	GIAB_v4.2.1	SimpleRepeat_homopolymer_4to6_slop5	All	deepvariant_vg_pangenome_aware_hap_16	4256	2304	1952	99.798	99.761	99.779	965169	962865	1216417	248186	966279
HG003	element	GIAB_v4.2.1	SimpleRepeat_homopolymer_4to6_slop5	All	deepvariant_vg_pangenome_aware_hap_32	4009	2212	1797	99.814	99.771	99.792	965170	962958	1207577	239406	966374
HG003	element	GIAB_v4.2.1	SimpleRepeat_homopolymer_4to6_slop5	All	gatk_v3	37169	4632	32537	96.734	99.52	98.107	965167	960535	1247175	250849	963789
HG003	element	GIAB_v4.2.1	SimpleRepeat_homopolymer_4to6_slop5	All	gatk_v4.6	38076	4587	33489	96.642	99.525	98.062	965167	960580	1249600	252271	963840
HG003	element	GIAB_v4.2.1	SimpleRepeat_homopolymer_4to6_slop5	All	octopus_v0.7.4_bwa	12108	8753	3355	99.652	99.093	99.372	965312	956559	1155560	190669	961536
HG003	element	GIAB_v4.2.1	SimpleRepeat_homopolymer_4to6_slop5	All	octopus_v0.7.4_vg	9713	6822	2891	99.701	99.293	99.497	965316	958494	1158746	192296	963559
HG003	element	GIAB_v4.2.1	SimpleRepeat_homopolymer_4to6_slop5	INDEL	deepvariant_bwa	875	627	248	99.821	99.539	99.68	135974	135347	217230	78646	138336
HG003	element	GIAB_v4.2.1	SimpleRepeat_homopolymer_4to6_slop5	INDEL	deepvariant_bwa_pangenome_aware	817	612	205	99.852	99.55	99.701	135973	135361	216893	78343	138345
HG003	element	GIAB_v4.2.1	SimpleRepeat_homopolymer_4to6_slop5	INDEL	deepvariant_vg	811	441	370	99.734	99.676	99.705	135974	135533	221136	82226	138540
HG003	element	GIAB_v4.2.1	SimpleRepeat_homopolymer_4to6_slop5	INDEL	deepvariant_vg_pangenome_aware	706	441	265	99.809	99.676	99.742	135974	135533	220780	81982	138533
HG003	element	GIAB_v4.2.1	SimpleRepeat_homopolymer_4to6_slop5	INDEL	deepvariant_vg_pangenome_aware_hap_16	726	432	294	99.788	99.682	99.735	135973	135541	221084	82260	138530
HG003	element	GIAB_v4.2.1	SimpleRepeat_homopolymer_4to6_slop5	INDEL	deepvariant_vg_pangenome_aware_hap_32	722	442	280	99.798	99.675	99.736	135974	135532	220979	82175	138524
HG003	element	GIAB_v4.2.1	SimpleRepeat_homopolymer_4to6_slop5	INDEL	gatk_v3	3216	660	2556	98.187	99.515	98.847	135972	135312	231204	90237	138411
HG003	element	GIAB_v4.2.1	SimpleRepeat_homopolymer_4to6_slop5	INDEL	gatk_v4.6	3303	634	2669	98.109	99.534	98.816	135972	135338	231843	90736	138438
HG003	element	GIAB_v4.2.1	SimpleRepeat_homopolymer_4to6_slop5	INDEL	octopus_v0.7.4_bwa	1747	1130	617	99.578	99.169	99.373	135974	134844	230593	84366	145610
HG003	element	GIAB_v4.2.1	SimpleRepeat_homopolymer_4to6_slop5	INDEL	octopus_v0.7.4_vg	1719	1045	674	99.539	99.232	99.385	135983	134938	232855	86546	145635
HG003	element	GIAB_v4.2.1	SimpleRepeat_homopolymer_4to6_slop5	SNP	deepvariant_bwa	4820	3513	1307	99.842	99.576	99.709	829195	825682	945845	118460	826078
HG003	element	GIAB_v4.2.1	SimpleRepeat_homopolymer_4to6_slop5	SNP	deepvariant_bwa_pangenome_aware	4088	3326	762	99.908	99.599	99.753	829195	825869	946349	119325	826262
HG003	element	GIAB_v4.2.1	SimpleRepeat_homopolymer_4to6_slop5	SNP	deepvariant_vg	4237	1705	2532	99.695	99.794	99.744	829195	827490	985803	155352	827919
HG003	element	GIAB_v4.2.1	SimpleRepeat_homopolymer_4to6_slop5	SNP	deepvariant_vg_pangenome_aware	2951	1790	1161	99.86	99.784	99.822	829195	827405	982945	153957	827827
HG003	element	GIAB_v4.2.1	SimpleRepeat_homopolymer_4to6_slop5	SNP	deepvariant_vg_pangenome_aware_hap_16	3530	1872	1658	99.8	99.774	99.787	829196	827324	995333	165926	827749
HG003	element	GIAB_v4.2.1	SimpleRepeat_homopolymer_4to6_slop5	SNP	deepvariant_vg_pangenome_aware_hap_32	3287	1770	1517	99.817	99.787	99.802	829196	827426	986598	157231	827850
HG003	element	GIAB_v4.2.1	SimpleRepeat_homopolymer_4to6_slop5	SNP	gatk_v3	33953	3972	29981	96.495	99.521	97.985	829195	825223	1015971	160612	825378
HG003	element	GIAB_v4.2.1	SimpleRepeat_homopolymer_4to6_slop5	SNP	gatk_v4.6	34773	3953	30820	96.4	99.523	97.937	829195	825242	1017757	161535	825402
HG003	element	GIAB_v4.2.1	SimpleRepeat_homopolymer_4to6_slop5	SNP	octopus_v0.7.4_bwa	10361	7623	2738	99.666	99.081	99.373	829338	821715	924967	106303	815926
HG003	element	GIAB_v4.2.1	SimpleRepeat_homopolymer_4to6_slop5	SNP	octopus_v0.7.4_vg	7994	5777	2217	99.73	99.303	99.516	829333	823556	925891	105750	817924
HG003	element	GIAB_v4.2.1	SimpleRepeat_homopolymer_7to11_AT_slop5	All	deepvariant_bwa	274	186	88	99.947	99.888	99.917	165703	165517	220839	53868	166883
HG003	element	GIAB_v4.2.1	SimpleRepeat_homopolymer_7to11_AT_slop5	All	deepvariant_bwa_pangenome_aware	291	217	74	99.956	99.869	99.912	165703	165486	220518	53598	166846
HG003	element	GIAB_v4.2.1	SimpleRepeat_homopolymer_7to11_AT_slop5	All	deepvariant_vg	268	121	147	99.912	99.927	99.919	165703	165582	224035	56907	166981
HG003	element	GIAB_v4.2.1	SimpleRepeat_homopolymer_7to11_AT_slop5	All	deepvariant_vg_pangenome_aware	293	173	120	99.928	99.896	99.912	165703	165530	223087	56046	166921
HG003	element	GIAB_v4.2.1	SimpleRepeat_homopolymer_7to11_AT_slop5	All	deepvariant_vg_pangenome_aware_hap_16	272	140	132	99.921	99.916	99.918	165703	165563	224083	56997	166954
HG003	element	GIAB_v4.2.1	SimpleRepeat_homopolymer_7to11_AT_slop5	All	deepvariant_vg_pangenome_aware_hap_32	280	155	125	99.925	99.906	99.915	165703	165548	223671	56601	166945
HG003	element	GIAB_v4.2.1	SimpleRepeat_homopolymer_7to11_AT_slop5	All	gatk_v3	820	191	629	99.624	99.885	99.754	165703	165512	226128	58743	166756
HG003	element	GIAB_v4.2.1	SimpleRepeat_homopolymer_7to11_AT_slop5	All	gatk_v4.6	826	188	638	99.619	99.887	99.753	165703	165515	226154	58756	166760
HG003	element	GIAB_v4.2.1	SimpleRepeat_homopolymer_7to11_AT_slop5	All	octopus_v0.7.4_bwa	1564	1365	199	99.882	99.176	99.528	165715	164350	221855	52854	168802
HG003	element	GIAB_v4.2.1	SimpleRepeat_homopolymer_7to11_AT_slop5	All	octopus_v0.7.4_vg	1630	1391	239	99.859	99.161	99.509	165715	164324	222436	53289	168908
HG003	element	GIAB_v4.2.1	SimpleRepeat_homopolymer_7to11_AT_slop5	INDEL	deepvariant_bwa	178	124	54	99.946	99.876	99.911	99818	99694	134139	33531	100554
HG003	element	GIAB_v4.2.1	SimpleRepeat_homopolymer_7to11_AT_slop5	INDEL	deepvariant_bwa_pangenome_aware	192	147	45	99.955	99.853	99.904	99818	99671	133945	33369	100531
HG003	element	GIAB_v4.2.1	SimpleRepeat_homopolymer_7to11_AT_slop5	INDEL	deepvariant_vg	172	88	84	99.917	99.912	99.914	99818	99730	135531	34833	100614
HG003	element	GIAB_v4.2.1	SimpleRepeat_homopolymer_7to11_AT_slop5	INDEL	deepvariant_vg_pangenome_aware	202	127	75	99.925	99.873	99.899	99818	99691	135013	34368	100570
HG003	element	GIAB_v4.2.1	SimpleRepeat_homopolymer_7to11_AT_slop5	INDEL	deepvariant_vg_pangenome_aware_hap_16	183	102	81	99.92	99.898	99.909	99818	99716	135209	34535	100593
HG003	element	GIAB_v4.2.1	SimpleRepeat_homopolymer_7to11_AT_slop5	INDEL	deepvariant_vg_pangenome_aware_hap_32	188	109	79	99.922	99.891	99.906	99818	99709	135129	34459	100591
HG003	element	GIAB_v4.2.1	SimpleRepeat_homopolymer_7to11_AT_slop5	INDEL	gatk_v3	334	120	214	99.788	99.88	99.834	99818	99698	137592	36709	100669
HG003	element	GIAB_v4.2.1	SimpleRepeat_homopolymer_7to11_AT_slop5	INDEL	gatk_v4.6	339	119	220	99.782	99.881	99.831	99818	99699	137603	36713	100670
HG003	element	GIAB_v4.2.1	SimpleRepeat_homopolymer_7to11_AT_slop5	INDEL	octopus_v0.7.4_bwa	633	502	131	99.882	99.497	99.689	99819	99317	147941	37243	110567
HG003	element	GIAB_v4.2.1	SimpleRepeat_homopolymer_7to11_AT_slop5	INDEL	octopus_v0.7.4_vg	682	535	147	99.867	99.464	99.665	99821	99286	148463	37764	110552
HG003	element	GIAB_v4.2.1	SimpleRepeat_homopolymer_7to11_AT_slop5	SNP	deepvariant_bwa	96	62	34	99.949	99.906	99.927	65885	65823	86700	20337	66329
HG003	element	GIAB_v4.2.1	SimpleRepeat_homopolymer_7to11_AT_slop5	SNP	deepvariant_bwa_pangenome_aware	99	70	29	99.956	99.894	99.925	65885	65815	86573	20229	66315
HG003	element	GIAB_v4.2.1	SimpleRepeat_homopolymer_7to11_AT_slop5	SNP	deepvariant_vg	96	33	63	99.905	99.95	99.927	65885	65852	88504	22074	66367
HG003	element	GIAB_v4.2.1	SimpleRepeat_homopolymer_7to11_AT_slop5	SNP	deepvariant_vg_pangenome_aware	91	46	45	99.932	99.93	99.931	65885	65839	88074	21678	66351
HG003	element	GIAB_v4.2.1	SimpleRepeat_homopolymer_7to11_AT_slop5	SNP	deepvariant_vg_pangenome_aware_hap_16	89	38	51	99.923	99.942	99.932	65885	65847	88874	22462	66361
HG003	element	GIAB_v4.2.1	SimpleRepeat_homopolymer_7to11_AT_slop5	SNP	deepvariant_vg_pangenome_aware_hap_32	92	46	46	99.931	99.93	99.93	65885	65839	88542	22142	66354
HG003	element	GIAB_v4.2.1	SimpleRepeat_homopolymer_7to11_AT_slop5	SNP	gatk_v3	486	71	415	99.376	99.892	99.633	65885	65814	88536	22034	66087
HG003	element	GIAB_v4.2.1	SimpleRepeat_homopolymer_7to11_AT_slop5	SNP	gatk_v4.6	487	69	418	99.372	99.895	99.633	65885	65816	88551	22043	66090
HG003	element	GIAB_v4.2.1	SimpleRepeat_homopolymer_7to11_AT_slop5	SNP	octopus_v0.7.4_bwa	931	863	68	99.883	98.69	99.283	65896	65033	73914	15611	58235
HG003	element	GIAB_v4.2.1	SimpleRepeat_homopolymer_7to11_AT_slop5	SNP	octopus_v0.7.4_vg	948	856	92	99.843	98.701	99.269	65894	65038	73973	15525	58356
HG003	element	GIAB_v4.2.1	SimpleRepeat_homopolymer_7to11_GC_slop5	All	deepvariant_bwa	91	60	31	99.736	99.481	99.608	11562	11502	22700	10944	11725
HG003	element	GIAB_v4.2.1	SimpleRepeat_homopolymer_7to11_GC_slop5	All	deepvariant_bwa_pangenome_aware	113	67	46	99.609	99.421	99.515	11562	11495	22588	10825	11717
HG003	element	GIAB_v4.2.1	SimpleRepeat_homopolymer_7to11_GC_slop5	All	deepvariant_vg	110	67	43	99.635	99.421	99.528	11562	11495	23186	11420	11723
HG003	element	GIAB_v4.2.1	SimpleRepeat_homopolymer_7to11_GC_slop5	All	deepvariant_vg_pangenome_aware	107	67	40	99.66	99.421	99.54	11562	11495	23184	11420	11724
HG003	element	GIAB_v4.2.1	SimpleRepeat_homopolymer_7to11_GC_slop5	All	deepvariant_vg_pangenome_aware_hap_16	103	68	35	99.702	99.412	99.557	11562	11494	23206	11450	11721
HG003	element	GIAB_v4.2.1	SimpleRepeat_homopolymer_7to11_GC_slop5	All	deepvariant_vg_pangenome_aware_hap_32	102	65	37	99.685	99.438	99.561	11562	11497	23152	11389	11726
HG003	element	GIAB_v4.2.1	SimpleRepeat_homopolymer_7to11_GC_slop5	All	gatk_v3	1451	107	1344	89.661	99.075	94.133	11562	11455	25454	12455	11655
HG003	element	GIAB_v4.2.1	SimpleRepeat_homopolymer_7to11_GC_slop5	All	gatk_v4.6	1487	110	1377	89.431	99.049	93.995	11562	11452	25551	12522	11652
HG003	element	GIAB_v4.2.1	SimpleRepeat_homopolymer_7to11_GC_slop5	All	octopus_v0.7.4_bwa	350	264	86	99.253	97.717	98.479	11562	11298	21333	9824	11423
HG003	element	GIAB_v4.2.1	SimpleRepeat_homopolymer_7to11_GC_slop5	All	octopus_v0.7.4_vg	390	289	101	99.124	97.5	98.305	11562	11273	21677	10143	11433
HG003	element	GIAB_v4.2.1	SimpleRepeat_homopolymer_7to11_GC_slop5	INDEL	deepvariant_bwa	76	50	26	99.595	99.203	99.399	6277	6227	13336	6921	6389
HG003	element	GIAB_v4.2.1	SimpleRepeat_homopolymer_7to11_GC_slop5	INDEL	deepvariant_bwa_pangenome_aware	92	56	36	99.439	99.108	99.273	6277	6221	13257	6838	6383
HG003	element	GIAB_v4.2.1	SimpleRepeat_homopolymer_7to11_GC_slop5	INDEL	deepvariant_vg	80	51	29	99.548	99.188	99.368	6277	6226	13549	7126	6394
HG003	element	GIAB_v4.2.1	SimpleRepeat_homopolymer_7to11_GC_slop5	INDEL	deepvariant_vg_pangenome_aware	82	52	30	99.533	99.172	99.352	6277	6225	13534	7111	6393
HG003	element	GIAB_v4.2.1	SimpleRepeat_homopolymer_7to11_GC_slop5	INDEL	deepvariant_vg_pangenome_aware_hap_16	77	51	26	99.595	99.188	99.391	6277	6226	13551	7132	6393
HG003	element	GIAB_v4.2.1	SimpleRepeat_homopolymer_7to11_GC_slop5	INDEL	deepvariant_vg_pangenome_aware_hap_32	80	51	29	99.548	99.188	99.368	6277	6226	13519	7096	6394
HG003	element	GIAB_v4.2.1	SimpleRepeat_homopolymer_7to11_GC_slop5	INDEL	gatk_v3	260	83	177	97.295	98.678	97.982	6277	6194	13915	7372	6366
HG003	element	GIAB_v4.2.1	SimpleRepeat_homopolymer_7to11_GC_slop5	INDEL	gatk_v4.6	267	86	181	97.234	98.63	97.927	6277	6191	13963	7419	6363
HG003	element	GIAB_v4.2.1	SimpleRepeat_homopolymer_7to11_GC_slop5	INDEL	octopus_v0.7.4_bwa	214	154	60	99.104	97.547	98.319	6277	6123	13493	6799	6634
HG003	element	GIAB_v4.2.1	SimpleRepeat_homopolymer_7to11_GC_slop5	INDEL	octopus_v0.7.4_vg	231	168	63	99.061	97.324	98.185	6277	6109	13772	7066	6643
HG003	element	GIAB_v4.2.1	SimpleRepeat_homopolymer_7to11_GC_slop5	SNP	deepvariant_bwa	15	10	5	99.906	99.811	99.858	5285	5275	9364	4023	5336
HG003	element	GIAB_v4.2.1	SimpleRepeat_homopolymer_7to11_GC_slop5	SNP	deepvariant_bwa_pangenome_aware	21	11	10	99.813	99.792	99.802	5285	5274	9331	3987	5334
HG003	element	GIAB_v4.2.1	SimpleRepeat_homopolymer_7to11_GC_slop5	SNP	deepvariant_vg	30	16	14	99.738	99.697	99.717	5285	5269	9637	4294	5329
HG003	element	GIAB_v4.2.1	SimpleRepeat_homopolymer_7to11_GC_slop5	SNP	deepvariant_vg_pangenome_aware	25	15	10	99.813	99.716	99.764	5285	5270	9650	4309	5331
HG003	element	GIAB_v4.2.1	SimpleRepeat_homopolymer_7to11_GC_slop5	SNP	deepvariant_vg_pangenome_aware_hap_16	26	17	9	99.831	99.678	99.754	5285	5268	9655	4318	5328
HG003	element	GIAB_v4.2.1	SimpleRepeat_homopolymer_7to11_GC_slop5	SNP	deepvariant_vg_pangenome_aware_hap_32	22	14	8	99.85	99.735	99.792	5285	5271	9633	4293	5332
HG003	element	GIAB_v4.2.1	SimpleRepeat_homopolymer_7to11_GC_slop5	SNP	gatk_v3	1191	24	1167	81.924	99.546	89.879	5285	5261	11539	5083	5289
HG003	element	GIAB_v4.2.1	SimpleRepeat_homopolymer_7to11_GC_slop5	SNP	gatk_v4.6	1220	24	1196	81.557	99.546	89.658	5285	5261	11588	5103	5289
HG003	element	GIAB_v4.2.1	SimpleRepeat_homopolymer_7to11_GC_slop5	SNP	octopus_v0.7.4_bwa	136	110	26	99.46	97.919	98.683	5285	5175	7840	3025	4789
HG003	element	GIAB_v4.2.1	SimpleRepeat_homopolymer_7to11_GC_slop5	SNP	octopus_v0.7.4_vg	159	121	38	99.213	97.711	98.456	5285	5164	7905	3077	4790
HG003	element	GIAB_v4.2.1	SimpleRepeat_homopolymer_7to11_slop5	All	deepvariant_bwa	361	245	116	99.935	99.861	99.898	176486	176241	242020	64100	177804
HG003	element	GIAB_v4.2.1	SimpleRepeat_homopolymer_7to11_slop5	All	deepvariant_bwa_pangenome_aware	394	281	113	99.936	99.841	99.888	176486	176205	241589	63714	177762
HG003	element	GIAB_v4.2.1	SimpleRepeat_homopolymer_7to11_slop5	All	deepvariant_vg	373	186	187	99.895	99.895	99.895	176486	176300	245696	67608	177901
HG003	element	GIAB_v4.2.1	SimpleRepeat_homopolymer_7to11_slop5	All	deepvariant_vg_pangenome_aware	392	238	154	99.913	99.865	99.889	176486	176248	244745	66749	177842
HG003	element	GIAB_v4.2.1	SimpleRepeat_homopolymer_7to11_slop5	All	deepvariant_vg_pangenome_aware_hap_16	366	204	162	99.909	99.884	99.896	176486	176282	245772	67735	177875
HG003	element	GIAB_v4.2.1	SimpleRepeat_homopolymer_7to11_slop5	All	deepvariant_vg_pangenome_aware_hap_32	375	218	157	99.912	99.876	99.894	176486	176268	245302	67277	177868
HG003	element	GIAB_v4.2.1	SimpleRepeat_homopolymer_7to11_slop5	All	gatk_v3	2229	295	1934	98.923	99.833	99.376	176486	176191	250021	70472	177615
HG003	element	GIAB_v4.2.1	SimpleRepeat_homopolymer_7to11_slop5	All	gatk_v4.6	2271	295	1976	98.9	99.833	99.364	176486	176191	250144	70552	177616
HG003	element	GIAB_v4.2.1	SimpleRepeat_homopolymer_7to11_slop5	All	octopus_v0.7.4_bwa	1882	1603	279	99.845	99.092	99.467	176498	174895	241850	62095	179476
HG003	element	GIAB_v4.2.1	SimpleRepeat_homopolymer_7to11_slop5	All	octopus_v0.7.4_vg	1991	1659	332	99.815	99.06	99.436	176497	174838	242778	62856	179590
HG003	element	GIAB_v4.2.1	SimpleRepeat_homopolymer_7to11_slop5	INDEL	deepvariant_bwa	253	174	79	99.926	99.835	99.88	105749	105575	146767	40096	106592
HG003	element	GIAB_v4.2.1	SimpleRepeat_homopolymer_7to11_slop5	INDEL	deepvariant_bwa_pangenome_aware	279	201	78	99.927	99.81	99.868	105749	105548	146498	39855	106565
HG003	element	GIAB_v4.2.1	SimpleRepeat_homopolymer_7to11_slop5	INDEL	deepvariant_vg	251	139	112	99.895	99.869	99.882	105749	105610	148375	41606	106657
HG003	element	GIAB_v4.2.1	SimpleRepeat_homopolymer_7to11_slop5	INDEL	deepvariant_vg_pangenome_aware	280	178	102	99.904	99.832	99.868	105749	105571	147842	41127	106613
HG003	element	GIAB_v4.2.1	SimpleRepeat_homopolymer_7to11_slop5	INDEL	deepvariant_vg_pangenome_aware_hap_16	258	152	106	99.901	99.856	99.878	105749	105597	148060	41318	106636
HG003	element	GIAB_v4.2.1	SimpleRepeat_homopolymer_7to11_slop5	INDEL	deepvariant_vg_pangenome_aware_hap_32	266	160	106	99.901	99.849	99.875	105749	105589	147942	41202	106634
HG003	element	GIAB_v4.2.1	SimpleRepeat_homopolymer_7to11_slop5	INDEL	gatk_v3	586	202	384	99.641	99.809	99.725	105749	105547	150754	43688	106682
HG003	element	GIAB_v4.2.1	SimpleRepeat_homopolymer_7to11_slop5	INDEL	gatk_v4.6	598	204	394	99.632	99.807	99.719	105749	105545	150814	43740	106680
HG003	element	GIAB_v4.2.1	SimpleRepeat_homopolymer_7to11_slop5	INDEL	octopus_v0.7.4_bwa	836	651	185	99.842	99.384	99.612	105750	105099	160494	43604	116705
HG003	element	GIAB_v4.2.1	SimpleRepeat_homopolymer_7to11_slop5	INDEL	octopus_v0.7.4_vg	903	700	203	99.826	99.338	99.581	105751	105051	161290	44393	116694
HG003	element	GIAB_v4.2.1	SimpleRepeat_homopolymer_7to11_slop5	SNP	deepvariant_bwa	108	71	37	99.948	99.9	99.924	70737	70666	95253	24004	71212
HG003	element	GIAB_v4.2.1	SimpleRepeat_homopolymer_7to11_slop5	SNP	deepvariant_bwa_pangenome_aware	115	80	35	99.951	99.887	99.919	70737	70657	95091	23859	71197
HG003	element	GIAB_v4.2.1	SimpleRepeat_homopolymer_7to11_slop5	SNP	deepvariant_vg	122	47	75	99.895	99.934	99.914	70737	70690	97321	26002	71244
HG003	element	GIAB_v4.2.1	SimpleRepeat_homopolymer_7to11_slop5	SNP	deepvariant_vg_pangenome_aware	112	60	52	99.927	99.915	99.921	70737	70677	96903	25622	71229
HG003	element	GIAB_v4.2.1	SimpleRepeat_homopolymer_7to11_slop5	SNP	deepvariant_vg_pangenome_aware_hap_16	108	52	56	99.921	99.926	99.923	70737	70685	97712	26417	71239
HG003	element	GIAB_v4.2.1	SimpleRepeat_homopolymer_7to11_slop5	SNP	deepvariant_vg_pangenome_aware_hap_32	109	58	51	99.928	99.918	99.923	70737	70679	97360	26075	71234
HG003	element	GIAB_v4.2.1	SimpleRepeat_homopolymer_7to11_slop5	SNP	gatk_v3	1643	93	1550	97.862	99.869	98.855	70737	70644	99267	26784	70933
HG003	element	GIAB_v4.2.1	SimpleRepeat_homopolymer_7to11_slop5	SNP	gatk_v4.6	1673	91	1582	97.818	99.871	98.834	70737	70646	99330	26812	70936
HG003	element	GIAB_v4.2.1	SimpleRepeat_homopolymer_7to11_slop5	SNP	octopus_v0.7.4_bwa	1046	952	94	99.85	98.654	99.248	70748	69796	81356	18491	62771
HG003	element	GIAB_v4.2.1	SimpleRepeat_homopolymer_7to11_slop5	SNP	octopus_v0.7.4_vg	1088	959	129	99.795	98.644	99.216	70746	69787	81488	18463	62896
HG003	element	GIAB_v4.2.1	SimpleRepeat_homopolymer_ge12_AT_slop5	All	deepvariant_bwa	445	193	252	99.811	99.844	99.827	124111	123918	406515	272948	133315
HG003	element	GIAB_v4.2.1	SimpleRepeat_homopolymer_ge12_AT_slop5	All	deepvariant_bwa_pangenome_aware	523	243	280	99.79	99.804	99.797	124111	123868	405848	272331	133237
HG003	element	GIAB_v4.2.1	SimpleRepeat_homopolymer_ge12_AT_slop5	All	deepvariant_vg	500	226	274	99.795	99.818	99.806	124111	123885	408591	275014	133303
HG003	element	GIAB_v4.2.1	SimpleRepeat_homopolymer_ge12_AT_slop5	All	deepvariant_vg_pangenome_aware	568	271	297	99.778	99.782	99.78	124111	123840	407622	274094	133231
HG003	element	GIAB_v4.2.1	SimpleRepeat_homopolymer_ge12_AT_slop5	All	deepvariant_vg_pangenome_aware_hap_16	583	278	305	99.772	99.776	99.774	124111	123833	407812	274272	133235
HG003	element	GIAB_v4.2.1	SimpleRepeat_homopolymer_ge12_AT_slop5	All	deepvariant_vg_pangenome_aware_hap_32	573	263	310	99.768	99.788	99.778	124111	123848	408193	274635	133248
HG003	element	GIAB_v4.2.1	SimpleRepeat_homopolymer_ge12_AT_slop5	All	gatk_v3	381	122	259	99.806	99.902	99.854	124111	123989	410000	276442	133299
HG003	element	GIAB_v4.2.1	SimpleRepeat_homopolymer_ge12_AT_slop5	All	gatk_v4.6	377	115	262	99.804	99.907	99.855	124111	123996	410034	276465	133307
HG003	element	GIAB_v4.2.1	SimpleRepeat_homopolymer_ge12_AT_slop5	All	octopus_v0.7.4_bwa	957	715	242	99.806	99.424	99.615	124112	123397	366131	241417	124472
HG003	element	GIAB_v4.2.1	SimpleRepeat_homopolymer_ge12_AT_slop5	All	octopus_v0.7.4_vg	1093	812	281	99.775	99.346	99.56	124112	123300	367166	242384	124501
HG003	element	GIAB_v4.2.1	SimpleRepeat_homopolymer_ge12_AT_slop5	INDEL	deepvariant_bwa	429	190	239	99.802	99.83	99.816	112045	111855	358854	237852	120763
HG003	element	GIAB_v4.2.1	SimpleRepeat_homopolymer_ge12_AT_slop5	INDEL	deepvariant_bwa_pangenome_aware	507	238	269	99.778	99.788	99.783	112045	111807	358328	237367	120692
HG003	element	GIAB_v4.2.1	SimpleRepeat_homopolymer_ge12_AT_slop5	INDEL	deepvariant_vg	469	219	250	99.793	99.805	99.799	112045	111826	360425	239418	120757
HG003	element	GIAB_v4.2.1	SimpleRepeat_homopolymer_ge12_AT_slop5	INDEL	deepvariant_vg_pangenome_aware	539	262	277	99.771	99.766	99.768	112045	111783	359719	238754	120688
HG003	element	GIAB_v4.2.1	SimpleRepeat_homopolymer_ge12_AT_slop5	INDEL	deepvariant_vg_pangenome_aware_hap_16	554	269	285	99.764	99.76	99.762	112045	111776	359758	238785	120688
HG003	element	GIAB_v4.2.1	SimpleRepeat_homopolymer_ge12_AT_slop5	INDEL	deepvariant_vg_pangenome_aware_hap_32	551	255	296	99.755	99.772	99.763	112045	111790	360137	239144	120697
[truncated: 2,264 more rows]

## Sheet: 4. HG002 illumina T2T
Sample	Platform	Benchmark_Name	Stratification	Type	Variant_Caller	Total_Errors	TRUTH.FN	QUERY.FP	Precision	Recall	F1-Score	TRUTH.TOTAL	TRUTH.TP	QUERY.TOTAL	QUERY.UNK	QUERY.TP
[truncated: 3,978 more rows]

[truncated: 15 more sheets: 5. HG002 element T2T, 6. HG001 illumina platinum, 7. HG001 element platinum, 8. HG002 illumina T2T chr16, 9. HG002 element T2T chr16, 10. illumina platinum chr16, 11. element platinum chr16, 12. SD Identity Lengths, 13. Fixed Element Q100 Counts, 14. Induced Element Q100 Counts, 15. Fixed Element Q100 Rates, 16. Induced Element Q100 Rates, 17. Effective Element Q100 Rate, 18. HG002 T2T with GIAB Conf, 19. HG001 Platinum with GIAB co]
